# Supplementary material for: {μ-6,6′-Dimeth­oxy-2,2′-[ethane-1,2-diyl­bis(nitrilo­methyl­idyne)]diphenolato-1κ4 O 6,O 1,O 1′,O 6′:2κ4 O 1,N,N′,O 1′}(methanol-1κO)(perchlorato-1κO)nickel(II)sodium
Source: Acta Crystallogr Sect E Struct Rep Online. 2009 Mar 14;65(Pt 4):m400. doi: 10.1107/S1600536809007776 (PMC2968922; doi:10.1107/S1600536809007776)
Supplement: Supplementary file 1 [file e-65-0m400-sup1.cif]

##############################################################################
###                                                                        ###
###        Electronic paper (Acta Crystallographica Section E)             ###
###                                                                        ###
##############################################################################
#                                                                            #
# This CIF contains the data in a paper accepted for publication in Acta     #
# Crystallographica Section E. It conforms to the requirements of Notes      #
# for Authors for Section E, and has been peer reviewed under the auspices   #
# of the IUCr Commission on Journals.                                        #
#                                                                            #
# Full details of the Crystallographic Information File format               #
# are given in the paper "The Crystallographic Information File (CIF):       #
# a New Standard Archive File for Crystallography" by S. R. Hall, F. H.      #
# Allen and I. D. Brown [Acta Cryst. (1991), A47, 655-685].                  #
#                                                                            #
# The current version of the core CIF dictionary is obtainable from          #
# ftp://ftp.iucr.org/pub/cif_core.dic. The current version number is 2.4.    #
#                                                                            #
# Software is freely available for graphical display of the structure(s) in  #
# this CIF.  For information consult the CIF home page http://www.iucr.org/  #
# cif/home.html                                                              #
#                                                                            #
# This file may be used for bona fide research purposes within the           #
# scientific community so long as proper attribution is given to the journal # 
# article from which it was obtained.                                        #
#                                                                            #
##############################################################################
                                             
data_I
_audit_creation_method     SHELXL-97
_chemical_name_systematic
;
{\m-6,6'-Dimethoxy-2,2'-[ethane-1,2-diylbis(nitrilomethylidyne)]diphenolato-
1\k^4^<i>O</i>^6^,<i>O</i>^1^,<i>O</i>^1'^,<i>O</i>^6'^:
2\k^4^<i>O</i>^1^,<i>N</i>,<i>N</i>',<i>O</i>^1'^}(methanol-
1\k<i>O</i>)(perchlorato-1\k<i>O</i>)nickel(II)sodium
;
_chemical_name_common     ?
_chemical_formula_moiety     'C19 H22 Cl N2 Na Ni O9'
_chemical_formula_sum     'C19 H22 Cl N2 Na Ni O9'
_chemical_formula_iupac     '[Na Ni (C18 H18 N2 O4) (Cl O4) (C H4 O)]'
_chemical_formula_weight     539.54
_chemical_melting_point     ?
_symmetry_cell_setting     monoclinic
_symmetry_space_group_name_H-M     'P 21/n'
_symmetry_space_group_name_Hall     '-P 2yn'
loop_
    _symmetry_equiv_pos_as_xyz
    'x, y, z'
    '-x+1/2, y+1/2, -z+1/2'
    '-x, -y, -z'
    'x-1/2, -y-1/2, z-1/2'
_cell_length_a     12.026(2)
_cell_length_b     8.1360(16)
_cell_length_c     23.394(5)
_cell_angle_alpha     90.00
_cell_angle_beta     104.302(3)
_cell_angle_gamma     90.00
_cell_volume     2218.0(8)
_cell_formula_units_Z     4
_cell_measurement_reflns_used     3601
_cell_measurement_theta_min     2.66
_cell_measurement_theta_max     26.561
_cell_measurement_temperature     273(2)
_exptl_crystal_description     block
_exptl_crystal_colour     orange
_exptl_crystal_size_max     0.14
_exptl_crystal_size_mid     0.12
_exptl_crystal_size_min     0.11
_exptl_crystal_density_diffrn     1.616
_exptl_crystal_density_meas     ?
_exptl_crystal_density_method     'not measured'
_exptl_crystal_F_000     1111.9
_exptl_absorpt_coefficient_mu     1.069
_exptl_absorpt_correction_type     multi-scan
_exptl_absorpt_process_details     '(SADABS; Bruker, 2000)'
_exptl_absorpt_correction_T_min     0.8647
_exptl_absorpt_correction_T_max     0.8915
_exptl_special_details
;
;
_diffrn_ambient_temperature     273(2)
_diffrn_radiation_type     MoK\a
_diffrn_radiation_wavelength     0.71073
_diffrn_radiation_source     'fine-focus sealed tube'
_diffrn_radiation_monochromator     graphite
_diffrn_measurement_device_type     'Bruker SMART CCD area-detector'
_diffrn_measurement_method     '\f and \w'
_diffrn_detector_area_resol_mean     ?
_diffrn_reflns_number     10559
_diffrn_reflns_av_R_equivalents     0.0233
_diffrn_reflns_av_sigmaI/netI     0.0283
_diffrn_reflns_theta_min     1.76
_diffrn_reflns_theta_max     25.01
_diffrn_reflns_theta_full     25.01
_diffrn_measured_fraction_theta_max     0.998
_diffrn_measured_fraction_theta_full     0.998
_diffrn_reflns_limit_h_min     -11
_diffrn_reflns_limit_h_max     14
_diffrn_reflns_limit_k_min     -9
_diffrn_reflns_limit_k_max     9
_diffrn_reflns_limit_l_min     -27
_diffrn_reflns_limit_l_max     27
_diffrn_standards_number     ?
_diffrn_standards_interval_count     ?
_diffrn_standards_interval_time     ?
_diffrn_standards_decay_%     ?
_refine_special_details
;
Refinement of <i>F</i>^2^ against ALL reflections. The weighted <i>R</i>-factor
<i>wR</i> and goodness of fit <i>S</i> are based on <i>F</i>^2^, conventional
<i>R</i>-factors <i>R</i> are based on <i>F</i>, with <i>F</i> set to zero for
negative <i>F</i>^2^. The threshold expression of <i>F</i>^2^ >
\s(<i>F</i>^2^) is used only for calculating <i>R</i>-factors(gt) <i>etc</i>.
and is not relevant to the choice of reflections for refinement.
<i>R</i>-factors based on <i>F</i>^2^ are statistically about twice as large
as those based on <i>F</i>, and <i>R</i>- factors based on ALL data will be
even larger.
;
_reflns_number_total     3906
_reflns_number_gt     3120
_reflns_threshold_expression     I>2\s(I)
_refine_ls_structure_factor_coef     Fsqd
_refine_ls_matrix_type     full
_refine_ls_R_factor_all     0.0657
_refine_ls_R_factor_gt     0.0527
_refine_ls_wR_factor_gt     0.1470
_refine_ls_wR_factor_ref     0.1591
_refine_ls_goodness_of_fit_ref     1.062
_refine_ls_restrained_S_all     1.062
_refine_ls_number_reflns     3906
_refine_ls_number_parameters     339
_refine_ls_number_restraints     0
_refine_ls_hydrogen_treatment     constr
_refine_ls_weighting_scheme     calc
_refine_ls_weighting_details
         'calc w=1/[\s^2^(Fo^2^)+(0.0852P)^2^+3.4175P] where P=(Fo^2^+2Fc^2^)/3'
_atom_sites_solution_hydrogens     geom
_atom_sites_solution_primary     direct
_atom_sites_solution_secondary     difmap
_refine_ls_shift/su_max     0.001
_refine_ls_shift/su_mean     0.000
_refine_diff_density_max     1.034
_refine_diff_density_min     -1.143
_refine_ls_extinction_method     none
_refine_ls_extinction_coef     ?
loop_
    _atom_type_symbol
    _atom_type_description
    _atom_type_scat_dispersion_real
    _atom_type_scat_dispersion_imag
    _atom_type_scat_source
    'C' 'C' 0.0033 0.0016
                         'International Tables Vol C Tables 4.2.6.8 and 6.1.1.4'
    'H' 'H' 0.0000 0.0000
                         'International Tables Vol C Tables 4.2.6.8 and 6.1.1.4'
    'N' 'N' 0.0061 0.0033
                         'International Tables Vol C Tables 4.2.6.8 and 6.1.1.4'
    'O' 'O' 0.0106 0.0060
                         'International Tables Vol C Tables 4.2.6.8 and 6.1.1.4'
    'Na' 'Na' 0.0362 0.0249
                         'International Tables Vol C Tables 4.2.6.8 and 6.1.1.4'
    'Ni' 'Ni' 0.3393 1.1124
                         'International Tables Vol C Tables 4.2.6.8 and 6.1.1.4'
    'Cl' 'Cl' 0.1484 0.1585
                         'International Tables Vol C Tables 4.2.6.8 and 6.1.1.4'
_computing_data_collection     'SMART (Bruker, 2000)'
_computing_cell_refinement     'SAINT (Bruker, 2000)'
_computing_data_reduction     'SAINT (Bruker, 2000)'
_computing_structure_solution     'SHELXS97 (Sheldrick, 2008)'
_computing_structure_refinement     'SHELXL97 (Sheldrick, 2008)'
_computing_molecular_graphics     'SHELXTL (Sheldrick, 2008)'
_computing_publication_material     'SHELXTL (Sheldrick, 2008)'
loop_
    _atom_site_type_symbol
    _atom_site_label
    _atom_site_fract_x
    _atom_site_fract_y
    _atom_site_fract_z
    _atom_site_U_iso_or_equiv
    _atom_site_adp_type
    _atom_site_calc_flag
    _atom_site_refinement_flags
    _atom_site_occupancy
    _atom_site_disorder_assembly
    _atom_site_disorder_group
    Ni Ni1 0.17531(4) 0.91320(6) 1.01069(2) 0.0373(2) Uani d . 1 A .
    Na Na1 0.14961(15) 0.9105(2) 0.86470(7) 0.0501(5) Uani d . 1 . .
    Cl Cl1 0.00049(13) 1.1323(2) 0.73545(7) 0.0721(4) Uani d . 1 . .
    O O1 0.2467(2) 1.0034(4) 0.95724(11) 0.0448(7) Uani d . 1 A .
    O O2 0.0756(2) 0.8289(4) 0.94440(12) 0.0447(7) Uani d . 1 A .
    O O3 0.3169(3) 1.0958(4) 0.86647(14) 0.0576(9) Uani d . 1 A .
    O O4 -0.0318(3) 0.7296(4) 0.84088(13) 0.0557(8) Uani d . 1 A .
    O O5 -0.0995(6) 1.2219(13) 0.7369(3) 0.102(3) Uani d P 0.723(12) A 1
    O O6 0.0663(7) 1.2518(12) 0.7120(4) 0.104(3) Uani d P 0.723(12) A 1
    O O7 -0.0350(8) 1.0008(11) 0.6966(4) 0.128(4) Uani d P 0.723(12) A 1
    O O8 0.0599(6) 1.0976(10) 0.7922(4) 0.090(3) Uani d P 0.723(12) A 1
    O O5' 0.0360(19) 1.150(3) 0.6850(10) 0.102(7) Uani d P 0.277(12) A 2
    O O6' -0.1060(17) 1.082(3) 0.7329(9) 0.098(7) Uani d P 0.277(12) A 2
    O O7' 0.0321(18) 1.264(3) 0.7734(10) 0.118(9) Uani d P 0.277(12) A 2
    O O8' 0.0764(13) 1.002(2) 0.7645(8) 0.076(5) Uani d P 0.277(12) A 2
    O O9 0.2372(3) 0.6892(5) 0.83487(16) 0.0696(10) Uani d . 1 A .
    H H9A 0.2928 0.6982 0.8209 0.12(3) Uiso d R 1 . .
    N N1 0.2807(3) 0.9918(5) 1.07592(14) 0.0457(9) Uani d . 1 . .
    N N2 0.0964(3) 0.8305(5) 1.06239(15) 0.0458(9) Uani d . 1 . .
    C C1 0.3996(4) 1.1441(5) 1.02507(19) 0.0441(10) Uani d . 1 . .
    C C2 0.3391(3) 1.0965(5) 0.96838(19) 0.0398(9) Uani d . 1 A .
    C C3 0.3795(4) 1.1522(5) 0.91995(19) 0.0435(10) Uani d . 1 . .
    C C4 0.4748(4) 1.2522(6) 0.9279(2) 0.0552(12) Uani d . 1 A .
    H H4 0.5003 1.2882 0.8956 0.066 Uiso calc R 1 . .
    C C5 0.5326(4) 1.2990(6) 0.9852(2) 0.0590(12) Uani d . 1 . .
    H H5 0.5965 1.3672 0.9908 0.071 Uiso calc R 1 A .
    C C6 0.4969(4) 1.2463(6) 1.0322(2) 0.0560(12) Uani d . 1 A .
    H H6 0.5368 1.2776 1.0699 0.067 Uiso calc R 1 . .
    C C7 0.3659(4) 1.0869(6) 1.0762(2) 0.0486(11) Uani d . 1 A .
    H H7 0.4096 1.1216 1.1127 0.058 Uiso calc R 1 . .
    C C8 0.3589(5) 1.1308(8) 0.8156(2) 0.0695(15) Uani d . 1 . .
    H H8A 0.3547 1.2470 0.8082 0.104 Uiso calc R 1 A .
    H H8B 0.3130 1.0738 0.7821 0.104 Uiso calc R 1 . .
    H H8C 0.4372 1.0952 0.8225 0.104 Uiso calc R 1 . .
    C C9 -0.0578(4) 0.6982(5) 0.99182(19) 0.0443(10) Uani d . 1 . .
    C C10 -0.0165(3) 0.7390(5) 0.94207(18) 0.0409(9) Uani d . 1 A .
    C C11 -0.0784(4) 0.6823(6) 0.8863(2) 0.0455(10) Uani d . 1 . .
    C C12 -0.1784(4) 0.5926(6) 0.8798(2) 0.0562(12) Uani d . 1 A .
    H H12 -0.2192 0.5578 0.8427 0.067 Uiso calc R 1 . .
    C C13 -0.2176(4) 0.5547(6) 0.9300(3) 0.0593(13) Uani d . 1 . .
    H H13 -0.2844 0.4934 0.9260 0.071 Uiso calc R 1 A .
    C C14 -0.1599(4) 0.6058(6) 0.9838(2) 0.0555(13) Uani d . 1 A .
    H H14 -0.1878 0.5798 1.0164 0.067 Uiso calc R 1 . .
    C C15 0.0024(4) 0.7488(6) 1.0494(2) 0.0506(11) Uani d . 1 A .
    H H15 -0.0294 0.7200 1.0804 0.061 Uiso calc R 1 . .
    C C16 -0.0870(5) 0.6700(9) 0.7830(2) 0.0777(17) Uani d . 1 . .
    H H16A -0.0888 0.5520 0.7834 0.117 Uiso calc R 1 A .
    H H16B -0.0451 0.7064 0.7553 0.117 Uiso calc R 1 . .
    H H16C -0.1640 0.7117 0.7715 0.117 Uiso calc R 1 . .
    C C17 0.2655(5) 0.9255(7) 1.1318(2) 0.0665(15) Uani d . 1 A .
    H H17A 0.2888 1.0066 1.1629 0.080 Uiso calc R 1 . .
    H H17B 0.3126 0.8282 1.1428 0.080 Uiso calc R 1 . .
    C C18 0.1423(5) 0.8834(7) 1.1241(2) 0.0668(15) Uani d . 1 A .
    H H18A 0.1345 0.7955 1.1509 0.080 Uiso calc R 1 . .
    H H18B 0.1003 0.9784 1.1326 0.080 Uiso calc R 1 . .
    C C19 0.2246(7) 0.5342(9) 0.8564(4) 0.106(2) Uani d . 1 . .
    H H19A 0.2947 0.5023 0.8838 0.159 Uiso calc R 1 A .
    H H19B 0.2069 0.4572 0.8244 0.159 Uiso calc R 1 . .
    H H19C 0.1634 0.5353 0.8761 0.159 Uiso calc R 1 . .
loop_
    _atom_site_aniso_label
    _atom_site_aniso_U_11
    _atom_site_aniso_U_22
    _atom_site_aniso_U_33
    _atom_site_aniso_U_12
    _atom_site_aniso_U_13
    _atom_site_aniso_U_23
    Ni1 0.0411(3) 0.0449(3) 0.0281(3) 0.0071(2) 0.0126(2) 0.0040(2)
    Na1 0.0508(10) 0.0657(12) 0.0362(9) 0.0019(8) 0.0151(7) 0.0012(8)
    Cl1 0.0655(9) 0.0880(11) 0.0692(9) 0.0145(8) 0.0287(7) 0.0277(8)
    O1 0.0419(16) 0.0623(19) 0.0320(14) -0.0024(14) 0.0123(12) 0.0025(14)
    O2 0.0444(16) 0.0592(19) 0.0349(15) -0.0049(14) 0.0179(12) 0.0009(13)
    O3 0.0554(19) 0.080(2) 0.0412(17) -0.0055(17) 0.0197(15) 0.0096(16)
    O4 0.0533(18) 0.071(2) 0.0439(17) -0.0065(16) 0.0147(14) -0.0040(16)
    O5 0.088(5) 0.121(7) 0.094(5) 0.030(5) 0.017(4) -0.005(5)
    O6 0.101(5) 0.116(7) 0.101(6) -0.012(5) 0.036(5) 0.032(5)
    O7 0.136(7) 0.116(7) 0.125(7) 0.020(6) 0.016(6) -0.007(6)
    O8 0.081(4) 0.105(7) 0.077(5) 0.005(4) 0.008(3) 0.025(4)
    O5' 0.097(15) 0.12(2) 0.091(15) 0.004(14) 0.027(11) 0.013(13)
    O6' 0.087(13) 0.115(18) 0.090(13) 0.003(12) 0.020(10) 0.012(12)
    O7' 0.112(15) 0.123(18) 0.112(17) 0.006(13) 0.015(12) 0.003(14)
    O8' 0.072(9) 0.088(12) 0.067(10) 0.006(9) 0.015(8) 0.010(9)
    O9 0.067(2) 0.082(3) 0.064(2) 0.010(2) 0.0246(19) -0.003(2)
    N1 0.051(2) 0.055(2) 0.0295(17) 0.0113(18) 0.0066(15) 0.0046(16)
    N2 0.061(2) 0.048(2) 0.0331(18) 0.0052(18) 0.0199(16) 0.0049(16)
    C1 0.044(2) 0.044(2) 0.043(2) 0.0100(19) 0.0077(18) 0.0011(19)
    C2 0.036(2) 0.040(2) 0.043(2) 0.0075(17) 0.0101(17) 0.0023(18)
    C3 0.042(2) 0.045(2) 0.044(2) 0.0079(19) 0.0119(18) 0.0065(19)
    C4 0.052(3) 0.047(3) 0.072(3) 0.004(2) 0.024(2) 0.013(2)
    C5 0.053(3) 0.048(3) 0.075(3) -0.006(2) 0.013(2) 0.000(2)
    C6 0.055(3) 0.049(3) 0.059(3) -0.003(2) 0.005(2) -0.008(2)
    C7 0.050(3) 0.054(3) 0.037(2) 0.007(2) 0.0025(19) -0.0044(19)
    C8 0.075(4) 0.093(4) 0.049(3) -0.007(3) 0.032(3) 0.012(3)
    C9 0.046(2) 0.045(2) 0.048(2) 0.0090(19) 0.0224(19) 0.0110(19)
    C10 0.039(2) 0.042(2) 0.046(2) 0.0068(18) 0.0190(18) 0.0045(19)
    C11 0.039(2) 0.051(3) 0.049(2) 0.0013(19) 0.0151(19) 0.002(2)
    C12 0.048(3) 0.057(3) 0.063(3) 0.001(2) 0.013(2) 0.000(2)
    C13 0.045(3) 0.061(3) 0.078(4) -0.006(2) 0.027(3) 0.006(3)
    C14 0.051(3) 0.056(3) 0.069(3) 0.007(2) 0.034(3) 0.014(2)
    C15 0.061(3) 0.054(3) 0.047(3) 0.010(2) 0.034(2) 0.012(2)
    C16 0.080(4) 0.106(5) 0.046(3) -0.023(3) 0.013(3) -0.016(3)
    C17 0.077(4) 0.090(4) 0.031(2) 0.002(3) 0.010(2) 0.010(2)
    C18 0.092(4) 0.076(4) 0.038(3) -0.001(3) 0.028(3) 0.003(2)
    C19 0.114(6) 0.092(5) 0.117(6) 0.042(5) 0.038(5) 0.034(5)
_geom_special_details
;
All e.s.d.'s (except the e.s.d. in the dihedral angle between two l.s. planes)
are estimated using the full covariance matrix. The cell e.s.d.'s are taken
into account individually in the estimation of e.s.d.'s in distances, angles
and torsion angles; correlations between e.s.d.'s in cell parameters are only
used when they are defined by crystal symmetry. An approximate (isotropic)
treatment of cell e.s.d.'s is used for estimating e.s.d.'s involving l.s.
planes.
;
loop_
    _geom_bond_atom_site_label_1
    _geom_bond_atom_site_label_2
    _geom_bond_site_symmetry_2
    _geom_bond_distance
    _geom_bond_publ_flag
    Ni1 O1 . 1.836(3) ?
    Ni1 N2 . 1.840(4) ?
    Ni1 N1 . 1.841(4) ?
    Ni1 O2 . 1.843(3) ?
    Ni1 Na1 . 3.3525(19) ?
    Na1 O9 . 2.281(4) ?
    Na1 O1 . 2.318(3) ?
    Na1 O8 . 2.335(7) ?
    Na1 O2 . 2.351(3) ?
    Na1 O8' . 2.408(16) ?
    Na1 O3 . 2.506(4) ?
    Na1 O4 . 2.576(4) ?
    Cl1 O6' . 1.33(2) ?
    Cl1 O5' . 1.36(2) ?
    Cl1 O8 . 1.373(7) ?
    Cl1 O7' . 1.39(2) ?
    Cl1 O7 . 1.400(9) ?
    Cl1 O5 . 1.414(7) ?
    Cl1 O6 . 1.445(8) ?
    Cl1 O8' . 1.456(17) ?
    O1 C2 . 1.315(5) ?
    O2 C10 . 1.317(5) ?
    O3 C3 . 1.370(5) ?
    O3 C8 . 1.432(5) ?
    O4 C11 . 1.374(5) ?
    O4 C16 . 1.437(6) ?
    O9 C19 . 1.380(8) ?
    O9 H9A . 0.8174 ?
    N1 C7 . 1.283(6) ?
    N1 C17 . 1.468(6) ?
    N2 C15 . 1.281(6) ?
    N2 C18 . 1.477(6) ?
    C1 C2 . 1.401(6) ?
    C1 C6 . 1.411(7) ?
    C1 C7 . 1.432(6) ?
    C2 C3 . 1.414(6) ?
    C3 C4 . 1.380(6) ?
    C4 C5 . 1.402(7) ?
    C4 H4 . 0.9300 ?
    C5 C6 . 1.346(7) ?
    C5 H5 . 0.9300 ?
    C6 H6 . 0.9300 ?
    C7 H7 . 0.9300 ?
    C8 H8A . 0.9600 ?
    C8 H8B . 0.9600 ?
    C8 H8C . 0.9600 ?
    C9 C14 . 1.412(6) ?
    C9 C10 . 1.413(6) ?
    C9 C15 . 1.423(7) ?
    C10 C11 . 1.410(6) ?
    C11 C12 . 1.383(6) ?
    C12 C13 . 1.403(7) ?
    C12 H12 . 0.9300 ?
    C13 C14 . 1.343(7) ?
    C13 H13 . 0.9300 ?
    C14 H14 . 0.9300 ?
    C15 H15 . 0.9300 ?
    C16 H16A . 0.9600 ?
    C16 H16B . 0.9600 ?
    C16 H16C . 0.9600 ?
    C17 C18 . 1.488(8) ?
    C17 H17A . 0.9700 ?
    C17 H17B . 0.9700 ?
    C18 H18A . 0.9700 ?
    C18 H18B . 0.9700 ?
    C19 H19A . 0.9600 ?
    C19 H19B . 0.9600 ?
    C19 H19C . 0.9600 ?
loop_
    _geom_angle_atom_site_label_1
    _geom_angle_atom_site_label_2
    _geom_angle_atom_site_label_3
    _geom_angle_site_symmetry_1
    _geom_angle_site_symmetry_3
    _geom_angle
    _geom_angle_publ_flag
    O1 Ni1 N2 . . 176.62(15) ?
    O1 Ni1 N1 . . 94.78(15) ?
    N2 Ni1 N1 . . 86.77(17) ?
    O1 Ni1 O2 . . 83.82(12) ?
    N2 Ni1 O2 . . 94.76(15) ?
    N1 Ni1 O2 . . 177.16(14) ?
    O1 Ni1 Na1 . . 41.38(9) ?
    N2 Ni1 Na1 . . 137.28(13) ?
    N1 Ni1 Na1 . . 135.89(12) ?
    O2 Ni1 Na1 . . 42.52(9) ?
    O9 Na1 O1 . . 112.26(14) ?
    O9 Na1 O8 . . 117.3(3) ?
    O1 Na1 O8 . . 120.1(3) ?
    O9 Na1 O2 . . 108.27(15) ?
    O1 Na1 O2 . . 63.49(11) ?
    O8 Na1 O2 . . 124.2(2) ?
    O9 Na1 O8' . . 91.8(5) ?
    O1 Na1 O8' . . 141.9(5) ?
    O8 Na1 O8' . . 25.9(4) ?
    O2 Na1 O8' . . 137.7(4) ?
    O9 Na1 O3 . . 92.89(15) ?
    O1 Na1 O3 . . 64.60(11) ?
    O8 Na1 O3 . . 81.1(2) ?
    O2 Na1 O3 . . 128.05(13) ?
    O8' Na1 O3 . . 86.0(4) ?
    O9 Na1 O4 . . 85.03(14) ?
    O1 Na1 O4 . . 126.36(12) ?
    O8 Na1 O4 . . 90.0(2) ?
    O2 Na1 O4 . . 62.87(11) ?
    O8' Na1 O4 . . 83.0(4) ?
    O3 Na1 O4 . . 168.75(13) ?
    O9 Na1 Ni1 . . 112.55(11) ?
    O1 Na1 Ni1 . . 31.57(7) ?
    O8 Na1 Ni1 . . 130.2(3) ?
    O2 Na1 Ni1 . . 31.98(8) ?
    O8' Na1 Ni1 . . 155.4(5) ?
    O3 Na1 Ni1 . . 96.18(9) ?
    O4 Na1 Ni1 . . 94.83(8) ?
    O6' Cl1 O5' . . 120.0(14) ?
    O6' Cl1 O8 . . 104.1(9) ?
    O5' Cl1 O8 . . 131.5(10) ?
    O6' Cl1 O7' . . 112.1(14) ?
    O5' Cl1 O7' . . 112.2(16) ?
    O8 Cl1 O7' . . 62.9(9) ?
    O6' Cl1 O7 . . 66.4(11) ?
    O5' Cl1 O7 . . 68.2(13) ?
    O8 Cl1 O7 . . 118.2(5) ?
    O7' Cl1 O7 . . 178.2(9) ?
    O6' Cl1 O5 . . 49.2(9) ?
    O5' Cl1 O5 . . 114.6(10) ?
    O8 Cl1 O5 . . 109.0(5) ?
    O7' Cl1 O5 . . 71.7(9) ?
    O7 Cl1 O5 . . 106.6(5) ?
    O6' Cl1 O6 . . 143.3(10) ?
    O5' Cl1 O6 . . 43.8(10) ?
    O8 Cl1 O6 . . 107.6(5) ?
    O7' Cl1 O6 . . 68.4(10) ?
    O7 Cl1 O6 . . 112.1(6) ?
    O5 Cl1 O6 . . 102.1(6) ?
    O6' Cl1 O8' . . 106.3(12) ?
    O5' Cl1 O8' . . 100.9(12) ?
    O8 Cl1 O8' . . 44.1(7) ?
    O7' Cl1 O8' . . 103.1(12) ?
    O7 Cl1 O8' . . 78.5(9) ?
    O5 Cl1 O8' . . 143.6(7) ?
    O6 Cl1 O8' . . 109.3(7) ?
    C2 O1 Ni1 . . 127.5(3) ?
    C2 O1 Na1 . . 125.4(3) ?
    Ni1 O1 Na1 . . 107.04(14) ?
    C10 O2 Ni1 . . 127.4(3) ?
    C10 O2 Na1 . . 127.1(3) ?
    Ni1 O2 Na1 . . 105.50(13) ?
    C3 O3 C8 . . 117.7(4) ?
    C3 O3 Na1 . . 118.3(3) ?
    C8 O3 Na1 . . 123.6(3) ?
    C11 O4 C16 . . 116.9(4) ?
    C11 O4 Na1 . . 118.6(3) ?
    C16 O4 Na1 . . 124.5(3) ?
    Cl1 O8 Na1 . . 150.8(6) ?
    Cl1 O8' Na1 . . 135.7(13) ?
    C19 O9 Na1 . . 120.6(4) ?
    C19 O9 H9A . . 113.8 ?
    Na1 O9 H9A . . 122.5 ?
    C7 N1 C17 . . 119.5(4) ?
    C7 N1 Ni1 . . 126.8(3) ?
    C17 N1 Ni1 . . 113.5(3) ?
    C15 N2 C18 . . 118.5(4) ?
    C15 N2 Ni1 . . 127.0(3) ?
    C18 N2 Ni1 . . 114.0(3) ?
    C2 C1 C6 . . 119.8(4) ?
    C2 C1 C7 . . 120.8(4) ?
    C6 C1 C7 . . 119.3(4) ?
    O1 C2 C1 . . 124.2(4) ?
    O1 C2 C3 . . 117.8(4) ?
    C1 C2 C3 . . 118.0(4) ?
    O3 C3 C4 . . 124.9(4) ?
    O3 C3 C2 . . 113.8(4) ?
    C4 C3 C2 . . 121.3(4) ?
    C3 C4 C5 . . 119.3(5) ?
    C3 C4 H4 . . 120.4 ?
    C5 C4 H4 . . 120.4 ?
    C6 C5 C4 . . 120.8(5) ?
    C6 C5 H5 . . 119.6 ?
    C4 C5 H5 . . 119.6 ?
    C5 C6 C1 . . 120.9(5) ?
    C5 C6 H6 . . 119.5 ?
    C1 C6 H6 . . 119.5 ?
    N1 C7 C1 . . 125.6(4) ?
    N1 C7 H7 . . 117.2 ?
    C1 C7 H7 . . 117.2 ?
    O3 C8 H8A . . 109.5 ?
    O3 C8 H8B . . 109.5 ?
    H8A C8 H8B . . 109.5 ?
    O3 C8 H8C . . 109.5 ?
    H8A C8 H8C . . 109.5 ?
    H8B C8 H8C . . 109.5 ?
    C14 C9 C10 . . 119.1(4) ?
    C14 C9 C15 . . 120.1(4) ?
    C10 C9 C15 . . 120.8(4) ?
    O2 C10 C11 . . 117.8(4) ?
    O2 C10 C9 . . 124.0(4) ?
    C11 C10 C9 . . 118.2(4) ?
    O4 C11 C12 . . 124.9(4) ?
    O4 C11 C10 . . 113.6(4) ?
    C12 C11 C10 . . 121.4(4) ?
    C11 C12 C13 . . 119.1(5) ?
    C11 C12 H12 . . 120.4 ?
    C13 C12 H12 . . 120.4 ?
    C14 C13 C12 . . 120.8(5) ?
    C14 C13 H13 . . 119.6 ?
    C12 C13 H13 . . 119.6 ?
    C13 C14 C9 . . 121.4(4) ?
    C13 C14 H14 . . 119.3 ?
    C9 C14 H14 . . 119.3 ?
    N2 C15 C9 . . 125.9(4) ?
    N2 C15 H15 . . 117.0 ?
    C9 C15 H15 . . 117.0 ?
    O4 C16 H16A . . 109.5 ?
    O4 C16 H16B . . 109.5 ?
    H16A C16 H16B . . 109.5 ?
    O4 C16 H16C . . 109.5 ?
    H16A C16 H16C . . 109.5 ?
    H16B C16 H16C . . 109.5 ?
    N1 C17 C18 . . 108.5(4) ?
    N1 C17 H17A . . 110.0 ?
    C18 C17 H17A . . 110.0 ?
    N1 C17 H17B . . 110.0 ?
    C18 C17 H17B . . 110.0 ?
    H17A C17 H17B . . 108.4 ?
    N2 C18 C17 . . 107.8(4) ?
    N2 C18 H18A . . 110.1 ?
    C17 C18 H18A . . 110.1 ?
    N2 C18 H18B . . 110.1 ?
    C17 C18 H18B . . 110.1 ?
    H18A C18 H18B . . 108.5 ?
    O9 C19 H19A . . 109.5 ?
    O9 C19 H19B . . 109.5 ?
    H19A C19 H19B . . 109.5 ?
    O9 C19 H19C . . 109.5 ?
    H19A C19 H19C . . 109.5 ?
    H19B C19 H19C . . 109.5 ?
data_global
_journal_date_recd_electronic     2009-02-18
_journal_date_accepted     2009-03-03
_journal_name_full     'Acta Crystallographica, Section E'
_journal_year     2009
_journal_volume     65
_journal_issue      4
_journal_page_first     m400
_journal_page_last     m400
_journal_paper_category     QM
_journal_coeditor_code     HG2479
_publ_contact_author_name     'Xiao, Hui-Quan'
_publ_contact_author_address
;
Deparement of Chemistry, Shaoxing University, Shaoxing, China,312000
;
_publ_contact_author_email     chemreagent@yahoo.cn
_publ_contact_author_fax     '+86-575-88345682'
_publ_contact_author_phone     '+86-575-88345682'
_publ_section_title
;\
{\m-6,6'-Dimethoxy-2,2'-[ethane-1,2-diylbis(nitrilomethylidyne)]diphenolato-\
1\k^4^<i>O</i>^6^,<i>O</i>^1^,<i>O</i>^1'^,<i>O</i>^6'^:2\k^4^<i>O</i>^1^,\
<i>N</i>,<i>N</i>',<i>O</i>^1'^}(methanol-1\k<i>O</i>)(perchlorato-\
1\k<i>O</i>)nickel(II)sodium
;
loop_
    _publ_author_name
    _publ_author_footnote
    _publ_author_address
    'Xiao, Hui-Quan' .
;
Deparement of Chemistry
Shaoxing University
Shaoxing 312000
People's Republic of China
;
