# Supplementary material for: {μ-6,6′-Dimeth­oxy-2,2′-[ethane-1,2-diyl­bis(nitrilo­methyl­idyne)]diphenolato-1κ4 O 6,O 1,O 1′,O 6′:2κ4 O 1,N,N′,O 1′}(methanol-1κO)(perchlorato-1κO)nickel(II)sodium
Source: Acta Crystallogr Sect E Struct Rep Online. 2009 Mar 14;65(Pt 4):m400. doi: 10.1107/S1600536809007776 (PMC2968922; doi:10.1107/S1600536809007776)
Supplement: Supplementary file 2 [file e-65-0m400-Isup2.hkl]

# 
# h,k,l, Fc-squared, Fo-squared, sigma(Fo-squared) and status flag 
# 
data_I
_shelx_title ' test in P2(1)/n' 
_shelx_refln_list_code          4 
_shelx_F_calc_maximum      258.86 
_exptl_crystal_F_000      1112.00 
_reflns_d_resolution_high  0.8406 
 
loop_ 
 _symmetry_equiv_pos_as_xyz 
 'x, y, z' 
 '-x+1/2, y+1/2, -z+1/2' 
 '-x, -y, -z' 
 'x-1/2, -y-1/2, z-1/2' 
 
_cell_length_a    12.0258 
_cell_length_b     8.1360 
_cell_length_c    23.3940 
_cell_angle_alpha  90.000 
_cell_angle_beta  104.302 
_cell_angle_gamma  90.000 
 
_shelx_F_squared_multiplier     1.000 
 
loop_ 
 _refln_index_h 
 _refln_index_k 
 _refln_index_l 
 _refln_F_squared_calc 
 _refln_F_squared_meas 
 _refln_F_squared_sigma 
 _refln_observed_status 
   2   0   0     2400.12     2330.87     48.06 o 
   4   0   0     1237.68     1037.15     20.70 o 
   6   0   0     6254.46     5566.21     82.04 o 
   8   0   0       43.40       71.52      9.27 o 
  10   0   0        0.07       -3.93      8.96 o 
  12   0   0     1455.50     1565.11     60.80 o 
   1   1   0     4766.52     5450.02    148.17 o 
   2   1   0    10269.06    11126.85    117.90 o 
   3   1   0     3719.18     3599.31     42.61 o 
   4   1   0    10131.11     9864.40    106.39 o 
   5   1   0      232.59      138.74      5.83 o 
   6   1   0     4587.81     4494.51     48.51 o 
   7   1   0     1670.62     1370.47     21.40 o 
   8   1   0        8.34       -2.19      4.62 o 
   9   1   0      996.66      865.44     23.44 o 
  10   1   0      248.84      256.92     13.83 o 
  11   1   0      709.10      765.16     37.48 o 
  12   1   0       24.44       38.71     12.45 o 
  13   1   0        1.56        8.85     17.06 o 
   0   2   0      877.32      687.41     19.22 o 
   1   2   0    10042.62    10276.47    150.53 o 
   2   2   0    60704.20    62624.86    562.21 o 
   3   2   0      380.94      339.60      6.48 o 
   4   2   0      851.46      971.00     12.68 o 
   5   2   0     1769.35     1674.31     19.45 o 
   6   2   0      485.80      404.51     10.27 o 
   7   2   0     2237.05     2154.91     28.92 o 
   8   2   0      453.85      372.76     11.69 o 
   9   2   0      554.58      565.88     17.98 o 
  10   2   0      167.04      144.29     12.00 o 
  11   2   0      489.59      458.43     29.70 o 
  12   2   0       13.40       19.01     16.19 o 
  13   2   0      199.45      214.44     19.92 o 
   1   3   0       51.25       20.58      3.34 o 
   2   3   0    17710.59    17367.04    159.49 o 
   3   3   0      312.39      260.14     18.80 o 
   4   3   0     3472.06     3453.86     38.30 o 
   5   3   0      972.05      975.89     14.02 o 
   6   3   0        2.86        1.87      3.22 o 
   7   3   0       60.67       60.97      5.11 o 
   8   3   0     3028.20     2937.60     57.77 o 
   9   3   0      129.80      138.64     17.38 o 
  10   3   0      533.30      488.60     54.99 o 
  11   3   0       21.95       17.12     10.88 o 
  12   3   0      109.85      123.63     21.38 o 
  13   3   0       30.58       24.05     13.32 o 
   0   4   0     2927.63     2473.55     41.00 o 
   1   4   0     3602.98     3469.66     44.20 o 
   2   4   0     1527.63     1704.22     22.57 o 
   3   4   0     4083.89     4225.65     45.88 o 
   4   4   0     8812.80     9238.68     91.17 o 
   5   4   0     1844.21     1790.78     25.00 o 
   6   4   0     2600.79     2681.77     41.10 o 
   7   4   0      947.12     1124.07     32.38 o 
   8   4   0      179.46      121.39     13.68 o 
   9   4   0       28.85       38.02     11.82 o 
  10   4   0        2.61       -3.91     18.87 o 
  11   4   0        0.23      -12.61     11.49 o 
  12   4   0      228.94      234.97     20.76 o 
   1   5   0      843.65      680.40     25.85 o 
   2   5   0       26.69       69.91      5.17 o 
   3   5   0      426.38      406.48     10.83 o 
   4   5   0      719.80      682.05     22.77 o 
   5   5   0     1097.96     1057.24     23.30 o 
   6   5   0       21.99       26.29      9.85 o 
   7   5   0       26.51       57.83     11.10 o 
   8   5   0      242.37      284.04     53.94 o 
   9   5   0      154.71      163.71     15.90 o 
  10   5   0      200.45      213.92     19.06 o 
  11   5   0       80.87       78.12     15.21 o 
   0   6   0     3163.95     2754.33     49.59 o 
   1   6   0       16.82        2.55      3.36 o 
   2   6   0      338.22      384.13     11.60 o 
   3   6   0      305.34      223.78     12.85 o 
   4   6   0       90.18       88.15      8.60 o 
   5   6   0      126.82       91.87      9.41 o 
   6   6   0     5075.91     5101.91     89.80 o 
   7   6   0       24.15       22.03     10.50 o 
   8   6   0      251.19      232.81     18.87 o 
   9   6   0       29.05       11.28     10.43 o 
  10   6   0       35.55       41.33     16.19 o 
   1   7   0        1.07        3.34      7.29 o 
   2   7   0      554.08      615.61     16.32 o 
   3   7   0     1287.42     1268.77     27.97 o 
   4   7   0      431.67      364.88     15.68 o 
   5   7   0        1.33       -8.93      8.25 o 
   6   7   0        2.51       -5.92      9.62 o 
   7   7   0        0.85        5.68     10.17 o 
   8   7   0      230.11      246.26     20.46 o 
   9   7   0       66.68       97.64     16.15 o 
   0   8   0       23.56        6.20     11.63 o 
   1   8   0      534.26      573.37     19.15 o 
   2   8   0      246.48      213.81     16.49 o 
   3   8   0        0.37        4.42      7.35 o 
   4   8   0      143.81      126.53     30.16 o 
   5   8   0      213.26      218.87     18.16 o 
   6   8   0      111.62       85.78     14.48 o 
   7   8   0      269.16      274.81     25.35 o 
   1   9   0        0.41       -1.87      9.05 o 
   2   9   0      118.73      164.00     16.52 o 
   3   9   0        2.92       10.03     15.74 o 
   4   9   0      408.32      454.86     36.43 o 
   5   9   0        3.30       -7.87     14.70 o 
 -13   0   1      190.20      227.54     27.30 o 
 -11   0   1     1617.85     1638.58     60.17 o 
  -3   0   1     3850.43     3997.94     81.14 o 
  -1   0   1     4669.32     4871.31     92.00 o 
   1   0   1    10057.61    11064.53    205.67 o 
   3   0   1    16933.44    17745.17    226.65 o 
   5   0   1      892.50      805.91     32.84 o 
   7   0   1       19.79       35.86     11.04 o 
   9   0   1     1456.64     1319.50     33.56 o 
  11   0   1      159.13      163.60     21.83 o 
  13   0   1       14.50        1.81     15.60 o 
 -13   1   1       18.71       12.26     17.69 o 
 -12   1   1      737.96      742.43     24.20 o 
 -11   1   1      696.15      754.84     23.12 o 
 -10   1   1       56.90       66.31      9.44 o 
  -9   1   1      817.78      981.15     20.86 o 
  -8   1   1      138.42      179.88      8.43 o 
  -7   1   1       92.28       94.78      6.17 o 
  -6   1   1      993.88      812.81     14.47 o 
  -5   1   1      169.74      142.77      5.85 o 
  -4   1   1     6833.96     7254.04     62.13 o 
  -3   1   1    11689.41    12122.05    111.75 o 
  -2   1   1    11138.28    12725.19    134.18 o 
  -1   1   1        2.50       -3.48      2.32 o 
   0   1   1    33810.96    35366.43    464.99 o 
   1   1   1     1196.84     1165.97     24.48 o 
   2   1   1     6606.54     6789.70     76.56 o 
   3   1   1      581.29      414.29      9.26 o 
   4   1   1     2399.83     1898.77     30.61 o 
   5   1   1      415.60      537.21     12.71 o 
   6   1   1     1959.89     2058.90     31.41 o 
   7   1   1      343.59      275.01     22.74 o 
   8   1   1      301.28      174.66      9.06 o 
   9   1   1        0.76       -4.23      5.28 o 
  10   1   1       92.56       71.92      8.80 o 
  11   1   1        9.11        7.58      8.24 o 
  12   1   1       95.87      133.86     15.70 o 
  13   1   1       49.51       48.75     19.78 o 
 -13   2   1       81.29       95.01     15.69 o 
 -12   2   1        0.49       -2.23     15.91 o 
 -11   2   1      114.44      100.60     14.10 o 
 -10   2   1     2725.06     2928.98     47.99 o 
  -9   2   1      136.17      161.71     11.08 o 
  -8   2   1      735.99      720.15     15.74 o 
  -7   2   1      285.74      268.58     12.94 o 
  -6   2   1      164.00      167.21      6.15 o 
  -5   2   1     2053.34     1851.14     20.83 o 
  -4   2   1    10997.06    10962.18     91.78 o 
  -3   2   1     6509.44     7316.50     70.55 o 
  -2   2   1    48816.55    52779.05    478.06 o 
  -1   2   1       30.08       89.71      3.67 o 
   0   2   1    40274.54    40405.79    421.18 o 
   1   2   1      194.37      185.75      5.47 o 
   2   2   1    67010.27    68199.05    617.39 o 
   3   2   1      406.86      273.09      5.81 o 
   4   2   1      525.66      556.53     13.69 o 
   5   2   1      239.83      475.31      9.46 o 
   6   2   1      105.74       81.12      8.21 o 
   7   2   1      262.27      395.58     14.97 o 
   8   2   1     2035.79     2012.61     29.19 o 
   9   2   1      244.21      148.19     10.92 o 
  10   2   1      371.43      315.45     19.62 o 
  11   2   1       41.51       56.61     12.75 o 
  12   2   1      323.56      309.04     21.63 o 
  13   2   1       11.74       -4.51     11.54 o 
 -13   3   1      285.85      266.89     22.34 o 
 -12   3   1        6.81       -0.43      9.63 o 
 -11   3   1      104.54      147.33     26.40 o 
 -10   3   1      324.13      329.87     19.57 o 
  -9   3   1      154.59      173.16     15.36 o 
  -8   3   1      103.74      120.54      9.48 o 
  -7   3   1     1378.61     1308.68     21.60 o 
  -6   3   1       85.37       94.56      5.10 o 
  -5   3   1      572.68      426.62     13.41 o 
  -4   3   1     9925.71    10885.04    104.35 o 
  -3   3   1     5113.36     5193.33     53.31 o 
  -2   3   1      100.68      141.89      6.60 o 
  -1   3   1      391.35      356.69     12.50 o 
   0   3   1        7.66       16.76      7.16 o 
   1   3   1     2929.99     2742.09     34.61 o 
   2   3   1      131.25      198.26     16.71 o 
   3   3   1     4017.33     4385.43     45.48 o 
   4   3   1     1180.05     1316.05     19.41 o 
   5   3   1       73.66       56.26      5.76 o 
   6   3   1      302.69      310.72      8.37 o 
   7   3   1     2853.81     2840.05     35.81 o 
   8   3   1       10.89        9.42      8.52 o 
   9   3   1       41.58       50.44     13.51 o 
  10   3   1        7.85       -0.37      8.59 o 
  11   3   1        8.88       17.47     10.90 o 
  12   3   1        7.15        2.09     11.52 o 
  13   3   1      153.09      135.46     60.52 o 
 -12   4   1       41.45       41.16     12.97 o 
 -11   4   1       23.39       25.01     12.20 o 
 -10   4   1      489.74      532.83     25.72 o 
  -9   4   1      929.61      811.70     29.38 o 
  -8   4   1     1820.80     1748.90     43.36 o 
  -7   4   1      100.03      118.46      9.46 o 
  -6   4   1        0.75       10.41      4.77 o 
  -5   4   1      623.54      647.65     13.88 o 
  -4   4   1    15100.24    14940.63    141.80 o 
  -3   4   1     2633.01     2548.93     30.98 o 
  -2   4   1     2476.25     2452.85     29.74 o 
  -1   4   1       51.49       54.88      5.66 o 
   0   4   1      338.71      414.86     12.95 o 
   1   4   1      591.16      572.82     14.01 o 
   2   4   1      200.18      190.85     16.44 o 
   3   4   1      876.57      935.60     15.16 o 
   4   4   1     8839.48     8462.24     84.02 o 
   5   4   1      307.23      331.74     12.22 o 
   6   4   1       12.62       13.92      5.76 o 
   7   4   1       86.00       59.36     13.13 o 
   8   4   1      226.80      304.90     18.73 o 
   9   4   1      300.95      331.18     35.35 o 
  10   4   1      326.03      314.60     48.54 o 
  11   4   1      110.80      103.84     15.11 o 
  12   4   1       28.14       47.55     14.92 o 
 -11   5   1       10.51       11.00     11.26 o 
 -10   5   1      136.90       96.46     30.92 o 
  -9   5   1        5.19       -6.90     10.97 o 
  -8   5   1      547.45      451.51     22.91 o 
  -7   5   1      152.65      159.06     25.60 o 
  -6   5   1     3075.10     3424.59     51.02 o 
  -5   5   1       12.59        0.37      5.23 o 
  -4   5   1      442.36      340.81     12.77 o 
  -3   5   1       53.24       40.89      7.60 o 
  -2   5   1      114.39       72.63      4.74 o 
  -1   5   1      876.57      993.80     16.64 o 
   0   5   1     6161.00     5865.13     70.02 o 
   1   5   1       27.44       16.07      4.45 o 
   2   5   1       46.79       53.50      5.34 o 
   3   5   1      534.39      502.52     14.73 o 
   4   5   1      737.23      952.62     28.95 o 
   5   5   1     2179.21     2003.89     34.26 o 
   6   5   1     1665.66     1396.96     37.08 o 
   7   5   1      132.40      136.28     14.26 o 
   8   5   1      390.45      422.78     22.22 o 
   9   5   1      248.50      271.05     25.91 o 
  10   5   1       37.24       34.47     12.34 o 
  11   5   1       23.29       25.59     12.16 o 
 -10   6   1       31.46       31.10     26.64 o 
  -9   6   1       73.71       73.31     19.71 o 
  -8   6   1        0.08        9.45      9.39 o 
  -7   6   1      143.08      226.96     32.32 o 
  -6   6   1     1220.38     1133.60     35.43 o 
  -5   6   1     1568.90     1730.55     39.10 o 
  -4   6   1      581.17      524.60     16.98 o 
  -3   6   1     2592.22     2464.88     50.72 o 
  -2   6   1        3.44        4.66      3.56 o 
  -1   6   1      252.37      242.05      9.23 o 
   0   6   1       15.59       21.53      4.87 o 
   1   6   1      202.44      169.54      7.83 o 
   2   6   1      846.62      762.75     19.38 o 
   3   6   1     1025.04     1113.89     24.08 o 
   4   6   1      366.81      400.19     14.91 o 
   5   6   1      811.40      714.20     26.47 o 
   6   6   1        1.13      -12.33     10.31 o 
   7   6   1      163.92      115.56     14.43 o 
   8   6   1       39.35       19.69     11.45 o 
   9   6   1      265.66      270.49     20.57 o 
  10   6   1        0.80        7.06     10.47 o 
  -9   7   1      145.95      134.32     17.17 o 
  -8   7   1      333.38      350.05     23.17 o 
  -7   7   1      115.59       97.81     14.50 o 
  -6   7   1      952.65     1037.01     37.96 o 
  -5   7   1      137.15      122.96     21.38 o 
  -4   7   1      122.66      132.03     10.76 o 
  -3   7   1      132.85      131.33     18.97 o 
  -2   7   1      543.22      632.37     18.32 o 
  -1   7   1        1.39        8.62      5.47 o 
   0   7   1        6.71        3.35      5.31 o 
   1   7   1      151.89      101.58     10.51 o 
   2   7   1      142.97      134.25      8.44 o 
   3   7   1        2.65       -0.28      5.97 o 
   4   7   1      211.40      211.68     16.47 o 
   5   7   1      235.71      287.64     20.16 o 
   6   7   1      551.27      566.16     51.23 o 
   7   7   1        1.70       -5.57     11.81 o 
   8   7   1      103.12      120.89     16.97 o 
   9   7   1        3.55       11.76     12.09 o 
  -7   8   1      115.56      113.64     16.31 o 
  -6   8   1       72.85       58.71     13.43 o 
  -5   8   1        1.22       17.56     16.47 o 
  -4   8   1      854.90      861.90     24.87 o 
  -3   8   1       44.06       80.23     15.22 o 
  -2   8   1      552.90      602.63     24.84 o 
  -1   8   1      141.69      118.41     18.46 o 
   0   8   1        2.14       12.36      8.47 o 
   1   8   1       79.86       97.10      9.90 o 
   2   8   1      449.13      403.56     17.38 o 
   3   8   1      144.15      121.89     13.69 o 
   4   8   1      652.27      710.13     28.64 o 
   5   8   1        4.51       11.69     10.74 o 
   6   8   1       93.23       62.80     14.11 o 
   7   8   1       68.58       84.04     15.23 o 
  -5   9   1       18.19       20.75     17.97 o 
  -4   9   1        1.04      -19.22     12.82 o 
  -3   9   1        1.68        4.12     15.36 o 
  -2   9   1      109.33       82.48     13.93 o 
  -1   9   1      314.78      364.46     24.06 o 
   0   9   1        1.87       -0.94      9.18 o 
   1   9   1       92.96      116.32     14.64 o 
   2   9   1      122.06      108.58     21.17 o 
   3   9   1        0.91       12.75     15.81 o 
   4   9   1        0.45      -21.24     14.56 o 
 -14   0   2      302.23      327.27     33.15 o 
 -12   0   2     1640.66     1577.29     62.19 o 
 -10   0   2      424.68      493.37     25.73 o 
  -8   0   2      413.52      334.45     15.20 o 
  -6   0   2     4423.07     5525.68    100.29 o 
  -4   0   2      698.11      607.79     41.54 o 
  -2   0   2     1679.58     1757.54     38.45 o 
   2   0   2    32454.25    33491.54    420.41 o 
   4   0   2     1883.50     1380.75     26.02 o 
   6   0   2     1571.54     1546.48     37.12 o 
   8   0   2     2991.52     2909.19     53.53 o 
  10   0   2       13.86       -3.53      8.41 o 
  12   0   2        9.21        8.64     15.18 o 
 -14   1   2       96.86       69.44     24.24 o 
 -13   1   2       99.04      109.90     23.75 o 
 -12   1   2      289.77      292.70     21.90 o 
 -11   1   2      765.68      805.50     34.04 o 
 -10   1   2      811.33      855.86     23.07 o 
  -9   1   2     1589.02     1650.55     33.81 o 
  -8   1   2       31.22       22.39      5.07 o 
  -7   1   2     1587.75     1487.76     25.11 o 
  -6   1   2      195.71      324.83      9.00 o 
  -5   1   2     1441.86     1953.26     23.82 o 
  -4   1   2     1078.63      940.98     14.03 o 
  -3   1   2    17552.82    17919.09    162.95 o 
  -2   1   2    11547.31    12855.31    117.37 o 
  -1   1   2     4966.94     3041.41     60.17 o 
   0   1   2     3530.66     3611.82     49.66 o 
   1   1   2     1082.07     1285.06     30.57 o 
   2   1   2     2412.61     2414.83     25.31 o 
   3   1   2     1259.60     1169.38     15.31 o 
   4   1   2      508.99      631.20     18.66 o 
   5   1   2        4.77       10.83      3.33 o 
   6   1   2      677.00      436.38     10.95 o 
   7   1   2       50.79       64.87      5.89 o 
   8   1   2       44.27       32.35      5.87 o 
   9   1   2     1016.41     1094.85     24.94 o 
  10   1   2      249.63      256.39     13.86 o 
  11   1   2       78.72       55.94     23.89 o 
  12   1   2       21.17       25.26     11.76 o 
  13   1   2       38.36       22.36     12.85 o 
 -13   2   2      191.06      217.52     23.05 o 
 -12   2   2       65.20       52.74     13.05 o 
 -11   2   2      556.42      599.91     28.85 o 
 -10   2   2      580.00      581.78     25.98 o 
  -9   2   2      641.98      674.43     28.46 o 
  -8   2   2      551.20      560.55     20.13 o 
  -7   2   2     6558.23     6899.06     70.99 o 
  -6   2   2      180.39      190.11      6.37 o 
  -5   2   2       44.71       53.42      3.67 o 
  -4   2   2     3041.53     2808.13     31.92 o 
  -3   2   2     1149.61     1123.92     15.70 o 
  -2   2   2    34581.91    36967.65    331.82 o 
  -1   2   2     5872.43     6119.21     83.60 o 
   0   2   2      693.75      452.57     13.33 o 
   1   2   2     8494.18     9640.90    103.72 o 
   2   2   2     7075.79     8279.87    110.13 o 
   3   2   2      144.37       78.58      4.39 o 
   4   2   2      160.10      163.12      5.72 o 
   5   2   2      666.23      494.40     15.28 o 
   6   2   2      266.62      259.35      9.14 o 
   7   2   2      966.11     1013.87     18.22 o 
   8   2   2       18.16       11.27      5.16 o 
   9   2   2      281.67      264.18     13.50 o 
  10   2   2       79.71       63.99     19.85 o 
  11   2   2      156.98      194.20     17.21 o 
  12   2   2       21.75        7.91     13.72 o 
  13   2   2       68.94       55.56     14.99 o 
 -13   3   2       14.46       17.52     13.16 o 
 -12   3   2       77.05      115.22     15.87 o 
 -11   3   2       36.41       20.67     21.49 o 
 -10   3   2     1094.00     1102.02     61.01 o 
  -9   3   2       10.39        1.47      6.46 o 
  -8   3   2     1239.43     1219.61     25.87 o 
  -7   3   2     1221.71     1252.78     21.19 o 
  -6   3   2      563.59      554.43     11.14 o 
  -5   3   2       73.23      124.80      9.51 o 
  -4   3   2     4277.58     4107.50     44.70 o 
  -3   3   2     1896.73     1985.75     26.12 o 
  -2   3   2     4154.19     4468.71     46.39 o 
  -1   3   2      321.11      305.63     11.53 o 
   0   3   2      370.31      270.56      7.67 o 
   1   3   2      121.88      182.00      9.06 o 
   2   3   2     4125.40     4486.48     45.56 o 
   3   3   2       67.40      106.96      5.79 o 
   4   3   2     1002.36      777.83     11.37 o 
   5   3   2      332.52      253.81      7.04 o 
   6   3   2       14.45       13.25      3.48 o 
   7   3   2      184.62      159.68      9.83 o 
   8   3   2       68.36       85.11      9.16 o 
   9   3   2      316.27      304.94     19.11 o 
  10   3   2      679.58      655.82     30.71 o 
  11   3   2       18.45       19.27     11.13 o 
  12   3   2      147.57      130.81     24.66 o 
 -12   4   2       11.85        2.24     10.01 o 
 -11   4   2        0.78       -7.53     16.33 o 
 -10   4   2      317.46      339.63     21.34 o 
  -9   4   2      202.83      236.11     26.81 o 
  -8   4   2     2459.24     2451.86     41.36 o 
  -7   4   2     1393.49     1239.42     26.44 o 
  -6   4   2        3.92       21.06      5.09 o 
  -5   4   2     1035.93     1185.34     21.62 o 
  -4   4   2    14343.98    15362.52    145.84 o 
  -3   4   2      134.64      177.00     14.58 o 
  -2   4   2     1059.28      988.30     13.97 o 
  -1   4   2     3465.08     3897.93     48.05 o 
   0   4   2      103.99      174.39     13.51 o 
   1   4   2      769.07      494.59     15.68 o 
   2   4   2     3467.92     3412.48     37.59 o 
   3   4   2      342.00      454.48      9.70 o 
   4   4   2     2246.65     2453.51     36.49 o 
   5   4   2      808.84      981.49     20.48 o 
   6   4   2        2.10       -0.23      7.28 o 
   7   4   2      744.26      538.45     22.21 o 
   8   4   2      635.76      607.03     33.12 o 
   9   4   2      167.97      159.37     16.01 o 
  10   4   2       12.30       -8.93      9.79 o 
  11   4   2        1.26        9.42     11.47 o 
  12   4   2       11.58        0.65     12.26 o 
 -12   5   2       12.89        6.45     11.82 o 
 -11   5   2      150.63      134.22     17.06 o 
 -10   5   2      128.63      129.67     21.24 o 
  -9   5   2      412.12      392.31     21.57 o 
  -8   5   2      621.29      526.13     25.04 o 
  -7   5   2      195.69      227.83     12.72 o 
  -6   5   2      317.75      293.49     13.73 o 
  -5   5   2     1354.09     1478.25     28.53 o 
  -4   5   2     1456.90     1415.90     22.48 o 
  -3   5   2      585.66      432.92      9.67 o 
  -2   5   2       30.79       20.07      3.31 o 
  -1   5   2      704.13      601.48     12.59 o 
   0   5   2      140.94      174.52      8.37 o 
   1   5   2      334.46      425.79     12.07 o 
   2   5   2       16.64        9.44      3.43 o 
   3   5   2     3020.70     2925.90     42.63 o 
   4   5   2      185.55      197.22     10.01 o 
   5   5   2        5.80        0.01      7.22 o 
   6   5   2       12.34        5.57      8.81 o 
   7   5   2        0.42        0.88      8.29 o 
   8   5   2       69.58       26.57     10.31 o 
   9   5   2      392.94      421.89     23.66 o 
  10   5   2       43.15       43.29     12.98 o 
  11   5   2       88.52       80.38     16.19 o 
 -11   6   2       25.83        2.83     11.53 o 
 -10   6   2        1.24       -0.55      9.76 o 
  -9   6   2       48.78       30.28     12.75 o 
  -8   6   2       80.08       72.16     12.82 o 
  -7   6   2       64.95       40.99     11.39 o 
  -6   6   2     6949.26     6505.40    107.25 o 
  -5   6   2        1.20        2.74      6.44 o 
  -4   6   2       64.68       51.17      7.53 o 
  -3   6   2       17.24        5.36      6.01 o 
  -2   6   2      202.69      138.93      7.41 o 
  -1   6   2      147.13      137.18      6.58 o 
   0   6   2     1576.68     1871.04     30.95 o 
   1   6   2      186.01      250.33     14.18 o 
   2   6   2      183.98      122.40      8.89 o 
   3   6   2        0.43        7.82      5.32 o 
   4   6   2      143.83      124.33     19.34 o 
   5   6   2      271.10      285.17     17.90 o 
   6   6   2      877.65      857.05     30.20 o 
   7   6   2       43.23       20.62     11.28 o 
   8   6   2      174.33      216.12     37.89 o 
   9   6   2        0.68       -2.77     12.33 o 
  10   6   2       17.86       27.47     12.16 o 
  -9   7   2        1.26        9.88     11.10 o 
  -8   7   2      308.65      194.92     24.62 o 
  -7   7   2        3.86        4.26      9.92 o 
  -6   7   2      206.47      172.37     16.69 o 
  -5   7   2      498.41      497.27     24.00 o 
  -4   7   2      478.70      535.28     19.81 o 
  -3   7   2      195.15      205.78     12.23 o 
  -2   7   2      317.21      300.88     13.57 o 
  -1   7   2      215.08      257.48     12.44 o 
   0   7   2       20.44        8.84      5.56 o 
   1   7   2      401.09      435.75     15.31 o 
   2   7   2       66.92       41.61      8.14 o 
   3   7   2       55.69       65.31      8.52 o 
   4   7   2      159.99      221.23     16.60 o 
   5   7   2      323.09      295.30     19.18 o 
   6   7   2        7.02        2.61      9.61 o 
   7   7   2      129.11      108.23     18.74 o 
   8   7   2       21.79        1.89     12.54 o 
   9   7   2       18.94       -2.10     11.94 o 
  -7   8   2      101.94       77.01     33.47 o 
  -6   8   2       17.86       15.96     10.92 o 
  -5   8   2      201.55      213.84     26.26 o 
  -4   8   2       14.26       27.04     12.41 o 
  -3   8   2       49.49       63.50     12.09 o 
  -2   8   2        3.71       -0.57      8.54 o 
  -1   8   2      161.90      199.22     16.03 o 
   0   8   2       68.51       53.83     10.68 o 
   1   8   2      384.37      395.35     27.75 o 
   2   8   2       11.02        5.15      7.45 o 
   3   8   2        0.33        2.30      9.09 o 
   4   8   2        1.56       10.90     10.34 o 
   5   8   2       98.25      123.04     18.91 o 
   6   8   2        0.62       -0.49     10.69 o 
   7   8   2      189.37      219.34     20.39 o 
  -5   9   2        0.03      -14.56     13.37 o 
  -4   9   2      566.27      652.94     42.28 o 
  -3   9   2        1.76        8.38     10.62 o 
  -2   9   2       76.19       83.48     14.16 o 
  -1   9   2       24.54        7.60     10.20 o 
   0   9   2       21.55       20.90     11.00 o 
   1   9   2        9.58        9.96      9.97 o 
   2   9   2       97.27       66.86     18.94 o 
   3   9   2        9.16        3.76     15.67 o 
   4   9   2      209.24      225.28     19.57 o 
 -13   0   3       11.17       13.02     17.83 o 
 -11   0   3     1785.01     1941.90     66.51 o 
  -9   0   3     2170.23     2070.04     42.67 o 
  -7   0   3      193.48      152.68      9.85 o 
  -5   0   3     5871.37     5069.88     96.46 o 
  -3   0   3     5527.41     6252.62    122.44 o 
  -1   0   3     6581.50     7378.53    138.53 o 
   1   0   3      501.59      538.72     15.11 o 
   3   0   3     3529.10     3610.50     99.73 o 
   5   0   3     2126.31     2148.30     39.84 o 
   7   0   3      426.62      469.58     40.19 o 
   9   0   3      408.74      452.84     20.27 o 
  11   0   3      497.20      526.17     23.86 o 
 -14   1   3      355.37      468.93     39.49 o 
 -13   1   3      298.43      299.10     21.74 o 
 -12   1   3     1056.49     1096.55     36.18 o 
 -11   1   3       21.56       14.92      8.39 o 
 -10   1   3        9.15        8.50      7.61 o 
  -9   1   3      410.68      441.70     16.13 o 
  -8   1   3      140.49      102.40      8.32 o 
  -7   1   3     1861.22     1781.17     24.64 o 
  -6   1   3       96.38       53.36      4.54 o 
  -5   1   3      212.61      194.11      6.61 o 
  -4   1   3     2321.60     2051.92     25.76 o 
  -3   1   3     8182.37     8822.21     83.18 o 
  -2   1   3     2810.54     2910.04     35.12 o 
  -1   1   3    14766.42    13664.65   1254.62 o 
   0   1   3    10317.30    11422.44    212.63 o 
   1   1   3     9372.21     9405.45     87.58 o 
   2   1   3      507.62      663.59      9.76 o 
   3   1   3        9.17        4.29      2.80 o 
   4   1   3      253.07      143.74      5.78 o 
   5   1   3     1195.92      938.42     15.98 o 
   6   1   3      590.68      345.70     10.03 o 
   7   1   3     1480.26     1441.07     22.90 o 
   8   1   3      867.85     1021.97     25.27 o 
   9   1   3      454.20      444.62     15.90 o 
  10   1   3      535.38      513.64     16.03 o 
  11   1   3        0.18       -5.33      7.12 o 
  12   1   3       79.09       66.95     13.79 o 
  13   1   3       23.34       13.01     12.80 o 
 -13   2   3      166.91      140.34     25.56 o 
 -12   2   3      180.75      226.81     18.48 o 
 -11   2   3      213.17      273.59     15.02 o 
 -10   2   3      398.86      367.39     21.59 o 
  -9   2   3      427.57      427.21     18.86 o 
  -8   2   3     1039.81     1126.26     24.25 o 
  -7   2   3        1.96       -2.85      8.98 o 
  -6   2   3     1428.63     1224.17     16.29 o 
  -5   2   3     1421.98     1484.11     20.98 o 
  -4   2   3       52.55       80.01      4.79 o 
  -3   2   3      110.78       87.69      4.55 o 
  -2   2   3    27244.04    28311.38    296.78 o 
  -1   2   3     3150.67     3552.46     42.22 o 
   0   2   3      232.49      179.74      7.86 o 
   1   2   3       26.87       43.67      4.99 o 
   2   2   3     2054.73     1947.42     26.91 o 
   3   2   3       18.39       11.60      2.38 o 
   4   2   3     2125.44     1896.62     23.53 o 
   5   2   3     2584.14     1940.26     29.24 o 
   6   2   3      507.34      526.77     17.64 o 
   7   2   3       26.32       -1.15      3.13 o 
   8   2   3      279.17      268.01     12.70 o 
   9   2   3       39.18        6.82      6.61 o 
  10   2   3      718.71      732.94     28.29 o 
  11   2   3       20.95       12.85     11.12 o 
  12   2   3       41.15       46.42     13.52 o 
  13   2   3        0.24        9.00     12.75 o 
 -13   3   3      570.97      595.34     29.25 o 
 -12   3   3      102.35       83.11     14.57 o 
 -11   3   3       10.58       20.88     10.57 o 
 -10   3   3      755.94      715.57     40.64 o 
  -9   3   3      578.24      502.03     17.84 o 
  -8   3   3        1.42        7.04      5.14 o 
  -7   3   3     3247.29     3406.27     41.95 o 
  -6   3   3       99.32       88.72      9.95 o 
  -5   3   3      267.25      276.78      9.14 o 
  -4   3   3     1026.84     1310.40     19.39 o 
  -3   3   3      670.87     1002.12     15.76 o 
  -2   3   3      525.43      451.58      9.28 o 
  -1   3   3     2506.24     2563.10     32.61 o 
   0   3   3       22.96        1.84      3.32 o 
   1   3   3     1378.25     1287.15     18.98 o 
   2   3   3       35.31       25.79      3.60 o 
   3   3   3      140.51      206.29      7.70 o 
   4   3   3       87.39      101.08      4.62 o 
   5   3   3     2414.80     2502.67     26.68 o 
   6   3   3      222.33      185.56     10.02 o 
   7   3   3     1036.86     1028.44     23.16 o 
   8   3   3        5.39       17.06      6.71 o 
   9   3   3     1336.61     1247.23     36.52 o 
  10   3   3        8.81        8.20     10.27 o 
  11   3   3       44.62       32.50     12.01 o 
  12   3   3       30.49       23.35     17.90 o 
 -12   4   3       17.70       18.09     11.55 o 
 -11   4   3       53.81       74.39     13.93 o 
 -10   4   3      573.81      525.22     24.33 o 
  -9   4   3       96.13      125.67     13.94 o 
  -8   4   3      547.92      527.35     18.11 o 
  -7   4   3        3.55       -1.49      5.03 o 
  -6   4   3       20.66       21.19      4.96 o 
  -5   4   3     1509.65     1505.75     25.61 o 
  -4   4   3     4792.89     5180.74     56.13 o 
  -3   4   3      332.03      293.46      8.20 o 
  -2   4   3     1780.99     1615.42     21.63 o 
  -1   4   3      592.80      507.03     10.53 o 
   0   4   3      660.15      693.47     14.00 o 
   1   4   3      136.09      127.23      6.40 o 
   2   4   3       20.37       42.66      4.05 o 
   3   4   3      331.45      325.78      7.70 o 
   4   4   3      359.18      477.23     13.51 o 
   5   4   3     1393.10     1275.14     32.39 o 
   6   4   3      346.48      345.63     17.87 o 
   7   4   3      107.99      118.71      9.79 o 
   8   4   3        4.12      -12.22      8.15 o 
   9   4   3      159.83      146.57     15.59 o 
  10   4   3      138.51      134.91     15.75 o 
  11   4   3      151.23      152.35     17.80 o 
  12   4   3      196.61      187.82     20.18 o 
 -12   5   3       39.73       44.43     14.05 o 
 -11   5   3       18.13        2.96     10.64 o 
 -10   5   3       12.16       11.44      9.92 o 
  -9   5   3       76.65       94.96     13.52 o 
  -8   5   3      898.29     1064.02     34.03 o 
  -7   5   3        1.66        0.17      7.31 o 
  -6   5   3     3145.43     2730.33     43.87 o 
  -5   5   3      384.89      381.19     12.02 o 
  -4   5   3      137.86      136.40      9.16 o 
  -3   5   3      394.28      410.17      9.88 o 
  -2   5   3       10.66       17.06      3.45 o 
  -1   5   3       21.74        7.48      3.52 o 
   0   5   3       11.36       30.03      4.97 o 
   1   5   3      303.81      337.10     10.59 o 
   2   5   3       21.02        2.89     11.56 o 
   3   5   3       83.69       99.36      7.66 o 
   4   5   3       54.04       18.77      5.46 o 
   5   5   3        2.97       15.56      8.47 o 
   6   5   3      511.78      592.02     24.60 o 
   7   5   3      756.60      655.98     26.72 o 
   8   5   3      406.93      333.59     20.83 o 
   9   5   3       17.74       18.23     13.44 o 
  10   5   3      105.96       85.80     15.38 o 
  11   5   3       62.95       75.72     16.22 o 
 -11   6   3      191.58      160.17     18.44 o 
 -10   6   3        0.04        6.67     10.63 o 
  -9   6   3       55.43       83.34     16.37 o 
  -8   6   3       66.72       58.75     12.13 o 
  -7   6   3       31.77       48.23     13.13 o 
  -6   6   3       79.21       66.65     12.59 o 
  -5   6   3      600.18      582.22     18.57 o 
  -4   6   3      314.56      289.16     13.37 o 
  -3   6   3     1551.24     1486.03     24.54 o 
  -2   6   3      131.12      118.51      6.45 o 
  -1   6   3      246.20      277.83      8.81 o 
   0   6   3      248.02      248.57     18.53 o 
   1   6   3        1.60       -5.49      6.07 o 
   2   6   3       73.03       46.23      6.78 o 
   3   6   3      879.88      691.09     18.54 o 
   4   6   3      420.06      417.09     19.88 o 
   5   6   3      516.72      587.69     24.35 o 
   6   6   3       55.05       48.13     11.58 o 
   7   6   3       25.69        7.18     21.03 o 
   8   6   3        2.97        4.13     10.27 o 
   9   6   3       88.74       50.24     13.25 o 
  10   6   3       64.59       72.87     24.69 o 
  -9   7   3       56.15       58.60     14.20 o 
  -8   7   3      194.08      222.30     20.96 o 
  -7   7   3      284.87      272.55     41.65 o 
  -6   7   3      686.08      626.46     21.43 o 
  -5   7   3        5.23        2.15      7.32 o 
  -4   7   3      157.64      127.41     10.73 o 
  -3   7   3       65.55      115.21     19.68 o 
  -2   7   3      551.75      562.12     23.15 o 
  -1   7   3      339.31      235.77     10.35 o 
   0   7   3       55.22       65.23      7.69 o 
   1   7   3       94.18      125.03     16.37 o 
   2   7   3      123.42      144.80     10.44 o 
   3   7   3      218.26      215.27     16.37 o 
   4   7   3        8.98       -5.54      7.72 o 
   5   7   3       36.13       34.78     23.19 o 
   6   7   3      124.99      121.95     15.27 o 
   7   7   3       27.87       28.79     11.53 o 
   8   7   3      104.11      101.01     16.30 o 
   9   7   3        9.19        1.66     11.98 o 
  -8   8   3      372.69      315.90     24.03 o 
  -7   8   3       20.99       13.70     11.33 o 
  -6   8   3        1.45       -6.35      9.63 o 
  -5   8   3       19.55       12.26      8.24 o 
  -4   8   3      400.50      429.86     23.14 o 
  -3   8   3       84.31       51.19     15.43 o 
  -2   8   3      151.65      118.66     14.17 o 
  -1   8   3       33.80       34.15     10.66 o 
   0   8   3        4.60       15.17      7.03 o 
   1   8   3        0.76       -4.69      6.77 o 
   2   8   3      172.81      182.55     12.35 o 
   3   8   3       39.48       18.79     10.56 o 
   4   8   3       98.03      125.11     15.12 o 
   5   8   3        0.92        4.66      9.97 o 
   6   8   3      180.92      172.05     18.49 o 
   7   8   3       33.89       57.75     14.19 o 
  -5   9   3      106.33      138.67     24.52 o 
  -4   9   3        3.48      -13.09     10.46 o 
  -3   9   3        7.07       13.07     10.97 o 
  -2   9   3       23.81       19.69     11.15 o 
  -1   9   3       83.77       85.07     14.24 o 
   0   9   3        0.28        1.61      9.14 o 
   2   9   3        2.76      -19.54     13.02 o 
   3   9   3        2.40       -5.36     13.16 o 
   4   9   3        5.09       13.00     11.75 o 
 -14   0   4       35.56       11.91     19.22 o 
 -12   0   4     1605.07     1714.08     64.98 o 
 -10   0   4      376.69      401.51     29.04 o 
  -8   0   4      134.38      115.70      9.79 o 
  -6   0   4     4282.19     3472.39     66.09 o 
  -4   0   4      377.28      727.30     15.73 o 
  -2   0   4    27103.51    28375.60    511.83 o 
   0   0   4    14470.73    14094.17    259.30 o 
   2   0   4    11452.09    12034.52    156.55 o 
   4   0   4     1811.27     1462.27     28.08 o 
   6   0   4     1487.02     1540.73     34.68 o 
   8   0   4     1250.21     1069.64     37.12 o 
  10   0   4      369.53      472.87     24.17 o 
  12   0   4      318.83      298.92     29.53 o 
 -14   1   4      193.91      184.63     30.57 o 
 -13   1   4       20.11       12.94     19.26 o 
 -12   1   4      158.35      187.21     17.74 o 
 -11   1   4     1415.52     1486.30     40.51 o 
 -10   1   4      583.16      661.54     25.46 o 
  -9   1   4      187.53      191.45     11.25 o 
  -8   1   4      455.41      439.39     11.97 o 
  -7   1   4       15.19        4.34      3.77 o 
  -6   1   4       32.46       21.97      6.70 o 
  -5   1   4     3801.90     3258.66     36.60 o 
  -4   1   4     3811.60     3610.08     38.68 o 
  -3   1   4     1330.35     1010.09     14.22 o 
  -2   1   4      494.58      458.52      9.86 o 
  -1   1   4     7928.07     8492.06    113.01 o 
   0   1   4     5635.85     5700.17     54.22 o 
   1   1   4     4968.80     5859.14     55.92 o 
   2   1   4      194.80      243.11     10.72 o 
   3   1   4     7828.98     7782.28     74.80 o 
   4   1   4        9.25        6.60      2.97 o 
   5   1   4    11167.21    10668.29    102.93 o 
   6   1   4      172.10      292.97     13.20 o 
   7   1   4     1166.21     1080.93     25.42 o 
   8   1   4       12.68       17.57      5.73 o 
   9   1   4        1.81        0.31      5.73 o 
  10   1   4      329.10      307.20     15.41 o 
  11   1   4      396.62      409.79     21.45 o 
  12   1   4      117.63      122.10     16.10 o 
  13   1   4       14.43       14.90     12.48 o 
 -13   2   4      173.78      191.74     28.07 o 
 -12   2   4       41.23       37.19      9.86 o 
 -11   2   4      220.24      237.70     14.13 o 
 -10   2   4      387.40      351.07     16.16 o 
  -9   2   4      897.04      951.83     35.73 o 
  -8   2   4       34.07       51.54      7.37 o 
  -7   2   4      146.82      158.39      7.92 o 
  -6   2   4      567.04      407.47     11.08 o 
  -5   2   4     2768.96     2740.15     32.88 o 
  -4   2   4       24.88        4.26      3.01 o 
  -3   2   4      111.39      137.97      5.62 o 
  -2   2   4       21.12       29.90      3.59 o 
  -1   2   4       60.17       90.75      5.84 o 
   0   2   4     1409.75     1050.29     15.42 o 
   1   2   4     7381.46     6870.22     94.30 o 
   2   2   4     2615.02     2157.73     29.66 o 
   3   2   4     2693.30     3159.24     34.19 o 
   4   2   4      250.24      189.50      6.51 o 
   5   2   4        7.33        9.59      3.53 o 
   6   2   4        1.17        0.68      3.66 o 
   7   2   4     3085.08     2905.15     37.09 o 
   8   2   4      547.25      536.65     17.65 o 
   9   2   4      328.47      303.07     22.87 o 
  10   2   4       90.40      114.71     14.75 o 
  11   2   4        3.85       11.78     11.10 o 
  12   2   4       44.57       31.45     14.56 o 
 -13   3   4       54.57       47.87     14.20 o 
 -12   3   4       21.12       18.62     13.72 o 
 -11   3   4      116.49      109.12     14.42 o 
 -10   3   4      923.92      978.54     25.53 o 
  -9   3   4       95.89      144.00     10.83 o 
  -8   3   4      147.94      152.02      8.83 o 
  -7   3   4       32.42       54.56      6.86 o 
  -6   3   4       81.68       84.65      6.40 o 
  -5   3   4       52.49       77.73      5.75 o 
  -4   3   4     1303.16     1319.58     19.78 o 
  -3   3   4      739.91      835.00     14.28 o 
  -2   3   4     1157.13     1064.39     17.04 o 
  -1   3   4      784.57      646.56     10.95 o 
   0   3   4      628.53      633.66     12.04 o 
   1   3   4      508.45      276.34      7.07 o 
   2   3   4       25.80       18.70      5.18 o 
   3   3   4     1144.85     1136.87     19.06 o 
   4   3   4     1951.17     2132.79     22.66 o 
   5   3   4      692.59      641.74     25.60 o 
   6   3   4     3103.40     2761.71     55.37 o 
   7   3   4      634.94      506.53     69.33 o 
   8   3   4       57.21       57.08      8.71 o 
   9   3   4       12.59       -2.34      8.97 o 
  10   3   4      319.90      294.24     20.23 o 
  11   3   4       53.14       54.18     20.72 o 
  12   3   4      536.09      570.02     62.54 o 
 -12   4   4       56.64       71.76     14.15 o 
 -11   4   4       14.76        5.70     14.00 o 
 -10   4   4       10.09       13.67      9.96 o 
  -9   4   4      232.15      179.91     20.62 o 
  -8   4   4       70.52       78.32      7.74 o 
  -7   4   4     1597.18     1787.94     27.95 o 
  -6   4   4     1082.04     1101.41     20.13 o 
  -5   4   4     1050.24     1065.84     18.98 o 
  -4   4   4       61.85      101.70     16.61 o 
  -3   4   4      559.11      464.33     12.03 o 
  -2   4   4      215.72      149.14      6.00 o 
  -1   4   4       83.61       34.76      3.87 o 
   0   4   4      605.48      626.88     13.28 o 
   1   4   4     1122.78     1399.69     21.73 o 
   2   4   4       44.09       49.63      7.21 o 
   3   4   4     1018.82      874.23     17.69 o 
   4   4   4      855.01      900.97     18.68 o 
   5   4   4       44.77       26.71      8.07 o 
   6   4   4      689.82      706.22     19.19 o 
   7   4   4     1053.96     1174.42     26.59 o 
   8   4   4       57.33       63.90     12.06 o 
   9   4   4      234.10      219.91     20.75 o 
  10   4   4       99.18       67.28     14.40 o 
  11   4   4        2.66        4.49     11.11 o 
 -12   5   4       10.03       14.14     11.89 o 
 -11   5   4      260.93      253.84     20.07 o 
 -10   5   4        6.36       15.73     10.46 o 
  -9   5   4      163.24      140.58     26.54 o 
  -8   5   4      333.30      341.40     24.20 o 
  -7   5   4        7.00       13.15      6.72 o 
  -6   5   4      121.76      152.58      8.80 o 
  -5   5   4     1315.16     1313.99     22.54 o 
  -4   5   4      342.93      429.52     12.34 o 
  -3   5   4      570.22      655.13     13.05 o 
  -2   5   4       84.48       46.87      4.38 o 
  -1   5   4     1523.31     1330.61     20.36 o 
   0   5   4       47.99       54.96      6.02 o 
   1   5   4      177.28      205.36     12.16 o 
   2   5   4      219.74      252.47     22.98 o 
   3   5   4      379.83      352.33     12.26 o 
   4   5   4      369.07      282.63     15.70 o 
   5   5   4      888.21     1006.98     30.28 o 
   6   5   4       64.92       88.80     17.31 o 
   7   5   4        0.83       -8.48      7.80 o 
   8   5   4       37.15       37.17     11.44 o 
   9   5   4      285.58      293.24     20.77 o 
  10   5   4       65.80       93.00     16.12 o 
  11   5   4      464.29      448.27     27.61 o 
 -11   6   4        7.45       -6.23     10.46 o 
 -10   6   4        0.23        9.20     10.81 o 
  -9   6   4        0.02       -1.20     10.62 o 
  -8   6   4      160.78      157.21     15.71 o 
  -7   6   4        9.57       18.11      7.36 o 
  -6   6   4     1329.16     1272.32     28.94 o 
  -5   6   4        6.38      -13.11      8.74 o 
  -4   6   4      350.93      373.01     12.51 o 
  -3   6   4        5.24        7.19      3.97 o 
  -2   6   4       37.37       88.29      5.93 o 
  -1   6   4       37.99       37.28      5.21 o 
   0   6   4      399.41      278.09     14.39 o 
   1   6   4        6.34       22.68      8.85 o 
   2   6   4      767.08      866.45     26.51 o 
   3   6   4        4.05        3.32      6.99 o 
   4   6   4        8.16       15.75      9.17 o 
   5   6   4        0.67        1.27      8.66 o 
   6   6   4       56.74       69.46     12.43 o 
   7   6   4      127.79      131.00     25.60 o 
   8   6   4      528.10      534.36     26.64 o 
   9   6   4       14.44       18.21     11.82 o 
  10   6   4       73.01       52.99     17.62 o 
  -9   7   4       65.82       76.61     14.66 o 
  -8   7   4      266.80      269.06     45.90 o 
  -7   7   4        8.14        8.55      9.82 o 
  -6   7   4        3.28       24.28      8.49 o 
  -5   7   4        4.29       -2.10      6.94 o 
  -4   7   4      147.40      135.85     11.03 o 
  -3   7   4      580.32      600.92     25.18 o 
  -2   7   4        8.64        1.59      6.12 o 
  -1   7   4       76.31       45.56      6.64 o 
   0   7   4       13.68       30.66      8.76 o 
   1   7   4        0.02        1.64      9.47 o 
   2   7   4      178.23      224.65     12.29 o 
   3   7   4      574.29      553.30     46.59 o 
   4   7   4       91.25       61.78     13.55 o 
   5   7   4      161.37      170.15     20.79 o 
   6   7   4      199.09      222.49     18.47 o 
   7   7   4       70.91       97.79     28.90 o 
   8   7   4        0.31       -8.82      9.83 o 
  -8   8   4      363.37      286.47     22.82 o 
  -7   8   4       80.95       93.07     15.60 o 
  -6   8   4       18.71       21.85     11.25 o 
  -5   8   4      114.40       91.51     14.33 o 
  -4   8   4      146.32      129.27     23.78 o 
  -3   8   4       20.08       21.50     16.68 o 
  -2   8   4        6.76        0.06      9.02 o 
  -1   8   4       64.51       46.71     10.68 o 
   0   8   4        5.64       -4.10      6.53 o 
   1   8   4      377.73      378.97     23.96 o 
   2   8   4       83.27       83.01     13.15 o 
   3   8   4       51.98       49.48     22.70 o 
   4   8   4        0.94      -13.81      9.21 o 
   5   8   4       15.62       -2.90     10.55 o 
   6   8   4        0.30       -3.04     10.93 o 
   7   8   4      156.47      129.72     17.96 o 
  -5   9   4       17.36       18.60     17.62 o 
  -4   9   4      178.15      194.49     18.79 o 
  -3   9   4        2.88      -13.41     15.91 o 
  -2   9   4      174.29      156.08     17.13 o 
  -1   9   4        7.54       -0.90      9.97 o 
   0   9   4        1.60        8.15      9.38 o 
   1   9   4        0.57       12.03     10.31 o 
   2   9   4       25.95       22.57     16.09 o 
   3   9   4        0.09       -0.51     10.43 o 
   4   9   4      261.55      248.19     20.85 o 
 -13   0   5       69.73       78.56     21.24 o 
 -11   0   5      323.84      316.68     28.14 o 
  -9   0   5     2487.75     2511.32     48.16 o 
  -7   0   5      206.60      111.95      8.85 o 
  -5   0   5      242.58      137.89     15.64 o 
  -3   0   5    14904.47    14499.30    271.83 o 
  -1   0   5     5503.04     5708.79     77.56 o 
   1   0   5    13625.96    13764.99    177.51 o 
   3   0   5     6252.76     6585.29     91.77 o 
   5   0   5     9716.38     9814.08    135.68 o 
   7   0   5      547.77      506.26     20.37 o 
   9   0   5      553.03      574.31     30.78 o 
  11   0   5        7.02       20.10     10.77 o 
 -14   1   5      163.80      183.89     19.95 o 
 -13   1   5       47.64       37.88     13.74 o 
 -12   1   5      536.06      521.13     46.11 o 
 -11   1   5      164.71      208.05     17.35 o 
 -10   1   5      136.60      204.18     16.19 o 
  -9   1   5      608.58      590.10     22.85 o 
  -8   1   5      278.62      261.77     15.16 o 
  -7   1   5       74.67       72.43      6.44 o 
  -6   1   5       85.68      120.57     11.62 o 
  -5   1   5     2138.88     2047.15     25.95 o 
  -4   1   5     1664.14     1358.98     18.64 o 
  -3   1   5     1734.03     1602.91     23.72 o 
  -2   1   5     3762.17     3802.23     45.40 o 
  -1   1   5     5237.98     5067.11     71.11 o 
   0   1   5       16.81       12.60      2.13 o 
   1   1   5    11997.67    11577.57    106.65 o 
   2   1   5     4056.05     3753.36     38.79 o 
   3   1   5      823.40     1001.33     14.89 o 
   4   1   5        2.35       35.66      4.01 o 
   5   1   5      701.12      580.71     12.54 o 
   6   1   5     1859.05     2231.03     29.90 o 
   7   1   5     2132.21     2265.65     31.50 o 
   8   1   5     4068.21     3762.37     46.77 o 
   9   1   5       28.23       43.45      6.89 o 
  10   1   5      134.28      128.39     11.48 o 
  11   1   5      145.81      157.39     13.13 o 
  12   1   5       74.06       63.29     13.76 o 
 -13   2   5       31.58       -0.56     17.55 o 
 -12   2   5        0.37       10.70      8.71 o 
 -11   2   5      464.57      450.28     18.36 o 
 -10   2   5     1150.52     1280.57     33.76 o 
  -9   2   5      261.65      275.13     13.42 o 
  -8   2   5      192.22      185.74     11.39 o 
  -7   2   5      854.94      915.97     17.74 o 
  -6   2   5     1081.08     1049.84     18.14 o 
  -5   2   5       75.54       76.07      5.44 o 
  -4   2   5     1579.28     1362.66     19.45 o 
  -3   2   5      618.82      653.20     23.61 o 
  -2   2   5       10.30       24.89      6.72 o 
  -1   2   5     1329.59     1385.15     28.90 o 
   0   2   5     1079.64      920.90     17.17 o 
   1   2   5      150.87      151.59      8.29 o 
   2   2   5     3862.87     3682.79     46.02 o 
   3   2   5     2498.33     2043.76     24.37 o 
   4   2   5     3049.25     3075.82     35.09 o 
   5   2   5      985.23     1446.11     21.16 o 
   6   2   5     4024.39     3874.14     44.93 o 
   7   2   5     1359.74     1003.66     26.33 o 
   8   2   5      928.03     1005.97     24.60 o 
   9   2   5        4.82      -16.31     10.87 o 
  10   2   5      350.57      361.36     16.94 o 
  11   2   5       53.57       69.56     13.94 o 
  12   2   5      272.34      270.55     21.07 o 
 -13   3   5      197.47      183.61     38.31 o 
 -12   3   5       13.54       14.03      9.90 o 
 -11   3   5      160.95      173.02     16.10 o 
 -10   3   5       45.73       16.43      8.18 o 
  -9   3   5      328.40      422.89     16.62 o 
  -8   3   5      125.49      153.09      9.02 o 
  -7   3   5      571.71      563.08     16.41 o 
  -6   3   5       35.78       14.44      4.73 o 
  -5   3   5     4882.54     4695.23     52.03 o 
  -4   3   5      228.63      219.73     11.73 o 
  -3   3   5      473.95      767.55     15.99 o 
  -2   3   5        4.31       -3.23      2.15 o 
  -1   3   5      103.93      134.28      5.26 o 
   0   3   5     1362.83     1098.38     26.40 o 
   1   3   5     3900.51     4476.60     67.33 o 
   2   3   5      325.67      277.45     12.69 o 
   3   3   5     4582.60     4338.01     55.33 o 
   4   3   5        1.24        6.22      4.49 o 
   5   3   5      321.85      276.09     15.90 o 
   6   3   5        1.22       -1.24      5.48 o 
   7   3   5     2414.45     2326.13     43.61 o 
   8   3   5       29.10       22.68      8.89 o 
   9   3   5      838.52      855.07     30.83 o 
  10   3   5       48.76       60.55     13.40 o 
  11   3   5       13.85        0.98     11.57 o 
  12   3   5        6.76        7.98     12.77 o 
 -13   4   5       10.53       -3.43     11.55 o 
 -12   4   5        5.63       12.33     11.62 o 
 -11   4   5       10.12        9.23     18.63 o 
 -10   4   5      145.61      163.43     15.78 o 
  -9   4   5      189.13      192.51     12.66 o 
  -8   4   5      231.70      230.24     10.73 o 
  -7   4   5        4.91        2.08      5.43 o 
  -6   4   5       24.01        7.06      4.73 o 
  -5   4   5        7.68        1.53      4.13 o 
  -4   4   5     1940.18     1680.55     24.64 o 
  -3   4   5      327.08      316.62      7.69 o 
  -2   4   5     1219.12     1410.70     19.88 o 
  -1   4   5      977.59     1028.33     16.19 o 
   0   4   5     1391.46     1605.48     28.37 o 
   1   4   5      235.78      264.75     12.03 o 
   2   4   5      108.52      183.05     11.56 o 
   3   4   5     1219.72     1085.91     29.31 o 
   4   4   5     1674.11     1496.40     34.78 o 
   5   4   5      128.16      144.93     12.13 o 
   6   4   5      194.79      204.15     15.09 o 
   7   4   5       31.93       25.91      7.23 o 
   8   4   5       80.12       90.30     13.26 o 
   9   4   5      460.93      459.23     24.25 o 
  10   4   5      593.90      571.35     31.97 o 
  11   4   5      112.31       90.40     16.24 o 
 -12   5   5        5.68       -9.75     10.46 o 
 -11   5   5        1.68       13.20     10.73 o 
 -10   5   5       79.04       50.01     12.36 o 
  -9   5   5       21.25       39.35     11.14 o 
  -8   5   5      575.34      528.78     18.95 o 
  -7   5   5      332.13      333.80     15.33 o 
  -6   5   5      697.75      712.76     19.27 o 
  -5   5   5       30.33       19.70      5.45 o 
  -4   5   5      708.57      738.88     16.36 o 
  -3   5   5      420.59      532.65     27.63 o 
  -2   5   5        3.68        1.71      3.44 o 
  -1   5   5      169.94      275.36      9.06 o 
   0   5   5     2604.26     2360.53     40.13 o 
   1   5   5      639.79      539.55     18.88 o 
   2   5   5     1258.45     1526.91     34.91 o 
   3   5   5      116.39      128.22     11.31 o 
   4   5   5      324.88      268.01     20.69 o 
   5   5   5      160.08      177.09     14.15 o 
   6   5   5      103.21       75.29     13.27 o 
   7   5   5       79.64       64.87     12.61 o 
   8   5   5      842.26      976.29     34.60 o 
   9   5   5      339.56      349.60     34.93 o 
  10   5   5       16.67       12.49     11.96 o 
 -11   6   5       76.87       85.51     15.16 o 
 -10   6   5        5.69        0.95     10.06 o 
  -9   6   5      282.37      204.10     18.18 o 
  -8   6   5       62.61       44.06      9.40 o 
  -7   6   5       85.17       89.64     10.24 o 
  -6   6   5      335.05      335.51     23.26 o 
  -5   6   5       12.85       11.90      6.43 o 
  -4   6   5      539.14      543.11     15.01 o 
  -3   6   5      496.20      575.59     16.86 o 
  -2   6   5       82.42      110.87      7.79 o 
  -1   6   5     1473.36     1395.77     26.81 o 
   0   6   5      236.03      286.35     15.17 o 
   1   6   5        0.96       -4.26      6.21 o 
   2   6   5      217.46      258.48     15.47 o 
   3   6   5      618.59      687.51     24.65 o 
   4   6   5       30.59       19.44      9.23 o 
   5   6   5      731.40      631.77     25.58 o 
   6   6   5        9.27        7.20      8.94 o 
   7   6   5       22.56       41.49     12.18 o 
   8   6   5       39.38       39.14     13.07 o 
   9   6   5      311.30      307.08     22.79 o 
  -9   7   5       24.15       19.28     11.72 o 
  -8   7   5       48.53       42.98     12.09 o 
  -7   7   5       60.03       64.60     11.43 o 
  -6   7   5      570.18      603.11     33.27 o 
  -5   7   5      190.32      172.52     12.33 o 
  -4   7   5       58.40       66.76      9.06 o 
  -3   7   5        0.27        4.42      8.45 o 
  -2   7   5        3.04        2.14      6.49 o 
  -1   7   5        6.83        3.08      6.24 o 
   0   7   5      430.68      427.14     16.28 o 
   1   7   5      600.03      602.17     31.34 o 
   2   7   5      766.44      756.90     26.85 o 
   3   7   5       18.13       24.03     13.44 o 
   4   7   5       32.23       36.78     11.15 o 
   5   7   5        0.93        2.16      9.77 o 
   6   7   5      101.19       51.55     12.77 o 
   7   7   5      152.04      165.16     21.10 o 
   8   7   5      160.95      184.81     19.52 o 
  -8   8   5      224.26      191.81     19.43 o 
  -7   8   5       13.60        0.33     10.74 o 
  -6   8   5        0.01       -8.96      7.79 o 
  -5   8   5       36.51       46.86     12.61 o 
  -4   8   5       33.49       28.97     15.71 o 
  -3   8   5       41.07       25.50     10.66 o 
  -2   8   5      426.18      473.21     40.33 o 
  -1   8   5      152.77      133.49     14.49 o 
   0   8   5       23.61        9.88      9.75 o 
   1   8   5        7.24        4.71     12.08 o 
   2   8   5       70.70       85.47     26.74 o 
   3   8   5        0.19       -4.20      9.61 o 
   4   8   5      439.14      444.39     35.35 o 
   5   8   5       13.65       -9.53     10.27 o 
   6   8   5       75.74      148.76     17.48 o 
  -5   9   5       90.31      107.47     20.58 o 
  -4   9   5       14.89       16.18     13.02 o 
  -3   9   5       67.72       79.16     26.50 o 
  -2   9   5        1.15        0.41     10.12 o 
  -1   9   5      209.73      210.89     18.89 o 
   0   9   5        0.77       -3.25      9.38 o 
   1   9   5      173.57      148.65     16.35 o 
   2   9   5        4.22        5.58     17.41 o 
   3   9   5      199.64      175.36     18.12 o 
 -14   0   6      266.80      357.78     36.36 o 
 -12   0   6       90.41       89.64     20.82 o 
 -10   0   6     1667.64     1843.28     62.89 o 
  -8   0   6     1024.07     1010.41     25.48 o 
  -6   0   6     2640.94     3237.66    125.99 o 
  -4   0   6     9047.37     8209.47    125.82 o 
  -2   0   6    10413.38    10516.16    141.38 o 
   0   0   6     2459.00     2577.05     38.81 o 
   2   0   6    16913.91    16516.70    213.79 o 
   4   0   6     1355.69     1171.47     25.63 o 
   6   0   6     4431.19     4504.22     72.33 o 
   8   0   6     4708.71     5221.50    103.53 o 
  10   0   6      497.37      614.92     25.44 o 
  12   0   6      180.36      217.99     26.47 o 
 -14   1   6      161.59      188.41     20.63 o 
 -13   1   6        3.56        1.29     12.64 o 
 -12   1   6        3.62       -8.50     11.70 o 
 -11   1   6       77.64       73.90     13.13 o 
 -10   1   6       28.43       27.25      7.86 o 
  -9   1   6     2478.78     2423.92     54.84 o 
  -8   1   6      196.58      162.98     12.61 o 
  -7   1   6     1507.97     1573.53     26.45 o 
  -6   1   6      523.80      694.04     14.45 o 
  -5   1   6     2135.87     1947.14     30.07 o 
  -4   1   6     5270.38     5976.00     61.98 o 
  -3   1   6     7334.22     6474.74     74.70 o 
  -2   1   6      981.37      966.16     46.13 o 
  -1   1   6      475.48      498.17     13.27 o 
   0   1   6      486.02      574.45      8.56 o 
   1   1   6      375.87      254.23      6.43 o 
   2   1   6     1191.45     1432.12     18.50 o 
   3   1   6     6443.56     7011.01     69.24 o 
   4   1   6     8150.97     9726.98     94.53 o 
   5   1   6     7837.34     7897.91     79.70 o 
   6   1   6      403.69      254.53      9.49 o 
   7   1   6      835.52      981.65     19.08 o 
   8   1   6       29.10       35.19      6.63 o 
   9   1   6       57.24       84.23     10.12 o 
  10   1   6      815.08      882.54     25.11 o 
  11   1   6        2.65        2.80      8.13 o 
  12   1   6        2.97       -4.33     10.96 o 
 -13   2   6      236.52      222.26     20.15 o 
 -12   2   6      158.41      195.99     31.69 o 
 -11   2   6      154.19      133.64     12.17 o 
 -10   2   6        6.99        7.46      7.67 o 
  -9   2   6      287.56      305.57     14.15 o 
  -8   2   6      131.82      127.36      9.50 o 
  -7   2   6     4133.01     3921.39     52.81 o 
  -6   2   6      794.58      969.29     17.58 o 
  -5   2   6     6152.73     6372.43     80.56 o 
  -4   2   6     4064.19     4079.91     51.35 o 
  -3   2   6     2004.55     1878.56     27.68 o 
  -2   2   6      456.38      497.26     14.55 o 
  -1   2   6      721.51      551.99      9.79 o 
   0   2   6     1128.86      880.50     12.82 o 
   1   2   6     1893.98     2236.65     26.82 o 
   2   2   6       17.14        6.93      3.74 o 
   3   2   6     3846.80     3655.54     39.59 o 
   4   2   6       39.31      108.32      5.37 o 
   5   2   6     3018.28     2853.53     34.76 o 
   6   2   6     1103.78     1020.05     18.41 o 
   7   2   6     1312.86     1332.77     27.89 o 
   8   2   6      175.83      142.24     11.28 o 
   9   2   6      136.15      126.17     11.64 o 
  10   2   6      221.99      256.30     15.00 o 
  11   2   6       50.54       67.05     14.30 o 
  12   2   6      175.29      187.91     18.98 o 
 -13   3   6        1.35       -1.38     22.84 o 
 -12   3   6        7.10        4.28     10.66 o 
 -11   3   6        7.74       13.50      8.62 o 
 -10   3   6      144.83      148.13     12.01 o 
  -9   3   6      193.73      209.01     10.99 o 
  -8   3   6     2412.95     2386.70     34.37 o 
  -7   3   6       58.29       88.53      7.28 o 
  -6   3   6      234.46      289.55     10.45 o 
  -5   3   6        8.72       33.17      7.22 o 
  -4   3   6      132.39      109.76      6.19 o 
  -3   3   6     1292.58     1375.86     24.38 o 
  -2   3   6     8270.26     8644.49     87.47 o 
  -1   3   6      349.30      250.57      7.45 o 
   0   3   6     1759.65     2130.01     25.48 o 
   1   3   6     3055.12     2800.82     47.26 o 
   2   3   6     1986.53     2189.38     40.54 o 
   3   3   6       15.37       44.65      6.27 o 
   4   3   6     5403.58     4850.06     75.18 o 
   5   3   6      751.46      689.35     34.17 o 
   6   3   6     2276.65     2641.36     42.19 o 
   7   3   6      149.89      159.63     11.13 o 
   8   3   6       32.53       45.31     16.98 o 
   9   3   6      169.22      168.26     12.99 o 
  10   3   6      790.67      802.83     31.69 o 
  11   3   6        5.62       26.73     12.68 o 
  12   3   6      269.42      278.67     40.29 o 
 -13   4   6       96.55       98.98     16.54 o 
 -12   4   6        5.50        9.17     11.46 o 
 -11   4   6      195.12      203.45     17.97 o 
 -10   4   6      115.24      143.10     12.44 o 
  -9   4   6        4.86        1.22      5.87 o 
  -8   4   6      161.49      198.36     10.44 o 
  -7   4   6      461.99      392.68     19.68 o 
  -6   4   6      124.26      123.43     11.18 o 
  -5   4   6     1474.93     1373.94     22.65 o 
  -4   4   6     2043.65     2041.93     28.50 o 
  -3   4   6     1320.25     1583.42     32.67 o 
  -2   4   6     1549.27     1579.13     21.74 o 
  -1   4   6     1606.37     1751.00     23.33 o 
   0   4   6     1123.30     1121.78     17.19 o 
   1   4   6     5743.52     5567.66     66.91 o 
   2   4   6     3067.22     3171.54     65.05 o 
   3   4   6      508.39      527.06     19.20 o 
   4   4   6       36.75       31.11      8.20 o 
   5   4   6      193.58      207.95     15.36 o 
   6   4   6      432.03      443.67     16.40 o 
   7   4   6      239.23      249.73     20.71 o 
   8   4   6      760.77      674.57     28.24 o 
   9   4   6      346.84      374.97     31.55 o 
  10   4   6        7.25       18.03     11.73 o 
  11   4   6       35.02       37.72     14.11 o 
 -12   5   6        3.98        3.72     11.02 o 
 -11   5   6       26.92       10.11     11.46 o 
 -10   5   6       93.01      124.20     16.85 o 
  -9   5   6      583.99      576.40     20.58 o 
  -8   5   6        0.35       -3.85      6.57 o 
  -7   5   6      173.14      193.27     14.63 o 
  -6   5   6       75.02       87.48      7.64 o 
  -5   5   6        8.01       10.06      5.06 o 
  -4   5   6      517.43      416.01     15.91 o 
  -3   5   6     2748.95     2498.81     35.86 o 
  -2   5   6      356.84      421.26     11.13 o 
  -1   5   6     2715.26     2870.62     35.21 o 
   0   5   6      515.31      583.25     16.13 o 
   1   5   6      166.35      203.24     12.85 o 
   2   5   6      267.95      273.93     14.89 o 
   3   5   6     1116.93     1135.16     30.74 o 
   4   5   6      418.00      467.85     46.18 o 
   5   5   6      364.29      363.83     19.94 o 
   6   5   6      107.63       72.77     12.82 o 
   7   5   6       92.95       65.56     20.34 o 
   8   5   6       59.73       94.92     14.73 o 
   9   5   6      280.51      246.70     20.88 o 
  10   5   6       40.17       29.23     14.03 o 
 -11   6   6        9.09        9.99     10.99 o 
 -10   6   6       20.85       19.44     11.60 o 
  -9   6   6       42.75       49.10     12.89 o 
  -8   6   6      121.61      148.59     12.63 o 
  -7   6   6       27.87       29.67      8.51 o 
  -6   6   6      903.15      982.72     36.03 o 
  -5   6   6       62.01       63.77     11.41 o 
  -4   6   6      784.71      705.52     18.71 o 
  -3   6   6        7.88       20.27      8.74 o 
  -2   6   6        0.54       18.46      9.51 o 
  -1   6   6      415.07      521.49     16.12 o 
   0   6   6     2158.43     2351.46     38.62 o 
   1   6   6       69.29       60.92      9.32 o 
   2   6   6     1758.27     1798.67     44.12 o 
   3   6   6      176.50      236.56     27.06 o 
   4   6   6       13.38        7.54      8.88 o 
   5   6   6      143.45      113.25     13.82 o 
   6   6   6      323.37      322.51     20.55 o 
   7   6   6       57.96       35.23     11.93 o 
   8   6   6      478.65      451.81     25.95 o 
   9   6   6        1.52       -2.69     12.31 o 
  -9   7   6       48.43       51.31     13.52 o 
  -8   7   6      251.64      221.35     18.66 o 
  -7   7   6      258.43      251.83     15.31 o 
  -6   7   6       90.78      118.88     11.64 o 
  -5   7   6       43.42       57.27      9.41 o 
  -4   7   6        2.41        5.24      8.84 o 
  -3   7   6      382.70      413.65     17.21 o 
  -2   7   6      525.83      591.51     30.22 o 
  -1   7   6      904.49     1095.31     41.58 o 
   0   7   6       11.96        0.10      6.42 o 
   1   7   6        8.55       18.83      8.88 o 
   2   7   6       81.10       48.30     19.15 o 
   3   7   6      134.50      141.27     14.72 o 
   4   7   6      391.65      394.11     22.08 o 
   5   7   6      480.85      445.92     23.64 o 
   6   7   6        6.92       30.97     11.72 o 
   7   7   6        0.82       -3.09     10.44 o 
   8   7   6        0.30        2.60     11.83 o 
  -7   8   6       87.18      114.73     35.55 o 
  -6   8   6       77.95       71.65     22.84 o 
  -5   8   6      348.74      344.84     22.01 o 
  -4   8   6       27.56       14.55     10.43 o 
  -3   8   6       34.35       46.73     11.69 o 
  -2   8   6       18.16       17.99     10.14 o 
  -1   8   6      225.26      247.37     14.89 o 
   0   8   6      170.81      173.62     13.07 o 
   1   8   6      753.05      790.92     23.58 o 
   2   8   6       11.23       -6.86      9.74 o 
   3   8   6       41.28       45.12     12.21 o 
   4   8   6      300.70      286.00     20.94 o 
   5   8   6        9.57       -2.76     10.81 o 
   6   8   6       39.59       54.90     14.60 o 
  -4   9   6      115.07      105.97     16.20 o 
  -3   9   6       18.21        9.48     11.81 o 
  -2   9   6       93.07       95.49     37.85 o 
  -1   9   6        0.11       -3.76      9.39 o 
   0   9   6      176.93      166.19     17.25 o 
   1   9   6        3.33       12.66     10.51 o 
   2   9   6       92.89      109.13     15.67 o 
   3   9   6        0.31       -5.94      8.63 o 
 -13   0   7      117.94      119.65     23.96 o 
 -11   0   7      431.81      491.36     33.92 o 
  -9   0   7     1715.29     1636.84     56.27 o 
  -7   0   7    16048.70    14815.44    302.58 o 
  -5   0   7     1472.68     1275.54     43.01 o 
  -3   0   7     6857.20     7300.64    102.21 o 
  -1   0   7     2959.82     3062.09     37.16 o 
   1   0   7    15190.65    16419.26    296.63 o 
   3   0   7    13546.55    13303.64    310.97 o 
   5   0   7     6924.15     6846.28    156.04 o 
   7   0   7        0.83        1.95      6.82 o 
   9   0   7      423.12      430.36     27.68 o 
  11   0   7       71.38       58.29     18.39 o 
 -14   1   7       23.24       16.49     13.77 o 
 -13   1   7      173.10      173.81     20.79 o 
 -12   1   7      463.40      540.37     26.80 o 
 -11   1   7      107.91       88.78     13.72 o 
 -10   1   7       72.22       80.15      9.55 o 
  -9   1   7     1040.65     1001.44     23.64 o 
  -8   1   7        8.09       12.62      5.88 o 
  -7   1   7      616.99      535.30     15.25 o 
  -6   1   7    10458.79     9706.00    114.99 o 
  -5   1   7     1640.86     1758.18     28.64 o 
  -4   1   7     3528.08     4077.70     51.91 o 
  -3   1   7       48.51       18.01      4.46 o 
  -2   1   7      253.21      218.12      8.08 o 
  -1   1   7     8419.94     7868.77    139.65 o 
   0   1   7     4887.72     4704.74     42.19 o 
   1   1   7     1540.54     1729.02     24.35 o 
   2   1   7     3767.52     4317.16     58.62 o 
   3   1   7     2283.00     2314.47     28.12 o 
   4   1   7      471.43      389.76     10.13 o 
   5   1   7     1120.95     1088.19     18.43 o 
   6   1   7     3226.01     3046.95     38.20 o 
   7   1   7       22.41       15.92      5.27 o 
   8   1   7      988.86     1086.93     31.28 o 
   9   1   7       80.61       52.95      9.26 o 
  10   1   7      220.64      253.16     15.27 o 
  11   1   7      117.93      107.90     12.60 o 
  12   1   7      149.79      168.77     18.49 o 
 -13   2   7        1.01        0.56     13.48 o 
 -12   2   7       86.94       84.63     21.31 o 
 -11   2   7       58.80       61.80     11.10 o 
 -10   2   7      133.97      106.36     10.72 o 
  -9   2   7      795.11      821.81     21.92 o 
  -8   2   7     6217.72     6289.82     80.05 o 
  -7   2   7      498.74      456.90     16.82 o 
  -6   2   7       11.67       23.20      4.69 o 
  -5   2   7       17.48       11.28      4.01 o 
  -4   2   7     3121.39     3722.69     48.92 o 
  -3   2   7     1227.44     1454.48     23.68 o 
  -2   2   7    18781.60    18196.21    239.83 o 
  -1   2   7     1296.64     1211.06     16.48 o 
   0   2   7        2.54        0.99      3.80 o 
   1   2   7      226.69      172.07      6.47 o 
   2   2   7      242.26      241.62      6.52 o 
   3   2   7     2882.98     3705.90     40.59 o 
   4   2   7     7592.69     7717.02     77.43 o 
   5   2   7     1761.85     1376.27     21.14 o 
   6   2   7     1142.47     1155.55     25.37 o 
   7   2   7       77.95       41.92      8.06 o 
   8   2   7      595.05      545.93     19.15 o 
   9   2   7      170.46      169.74     12.44 o 
  10   2   7     1867.33     1762.31     37.30 o 
  11   2   7      241.54      248.16     23.12 o 
  12   2   7       66.63       55.64     16.92 o 
 -13   3   7      186.26      226.35     31.20 o 
 -12   3   7        9.51       12.88     10.74 o 
 -11   3   7      451.67      434.47     18.97 o 
 -10   3   7       60.68       81.42     10.15 o 
  -9   3   7      349.07      354.37     13.77 o 
  -8   3   7      178.55      265.82     11.35 o 
  -7   3   7     2458.09     2432.18     34.17 o 
  -6   3   7      524.44      614.31     14.78 o 
  -5   3   7     2097.85     2212.13     30.07 o 
  -4   3   7        0.79       10.69      4.64 o 
  -3   3   7     3185.05     3015.72     50.36 o 
  -2   3   7     1340.42     1677.19     21.75 o 
  -1   3   7     6880.22     6639.52     66.24 o 
   0   3   7       86.44      131.31      5.57 o 
   1   3   7     7289.73     6764.42     97.67 o 
   2   3   7      145.80      192.80     11.50 o 
   3   3   7      693.48      847.49     19.29 o 
   4   3   7      607.02      716.42     18.37 o 
   5   3   7      411.31      456.02     15.61 o 
   6   3   7      297.69      311.15     19.16 o 
   7   3   7       87.32      116.36     10.93 o 
   8   3   7       14.40       -4.82      6.95 o 
   9   3   7      281.02      277.99     15.25 o 
  10   3   7        6.08        6.17     11.11 o 
  11   3   7       79.16       83.54     16.11 o 
 -13   4   7      155.09      139.05     17.70 o 
 -12   4   7        3.99       -3.80     10.38 o 
 -11   4   7       45.19       44.63     11.44 o 
 -10   4   7     1026.90     1112.50     38.12 o 
  -9   4   7      226.93      204.46     11.15 o 
  -8   4   7      828.16      844.38     19.56 o 
  -7   4   7     1401.20     1398.68     24.80 o 
  -6   4   7      441.55      506.63     14.28 o 
  -5   4   7      336.03      418.81     12.57 o 
  -4   4   7      448.73      507.99     13.16 o 
  -3   4   7     3463.25     3390.90     44.13 o 
  -2   4   7     3283.37     3062.03     35.79 o 
  -1   4   7     1263.73     1252.34     19.28 o 
   0   4   7     1319.00     1327.40     19.38 o 
   1   4   7        2.14       13.31      6.20 o 
   2   4   7     4381.42     4064.58    127.73 o 
   3   4   7      113.60      141.29     19.22 o 
   4   4   7     2918.56     2816.05     54.68 o 
   5   4   7      845.62      806.41     42.67 o 
   6   4   7      239.04      223.24     12.94 o 
   7   4   7     2113.37     1897.16     36.78 o 
   8   4   7        8.91       21.14      8.58 o 
   9   4   7        5.34        8.70     11.77 o 
  10   4   7      305.33      296.95     39.42 o 
  11   4   7      114.97      123.54     24.34 o 
 -12   5   7      217.77      191.49     19.37 o 
 -11   5   7       36.53       36.97     12.88 o 
 -10   5   7      198.56      258.65     15.83 o 
  -9   5   7       63.39       68.00     14.01 o 
  -8   5   7       18.95       15.33     10.34 o 
  -7   5   7       15.55       19.50      8.08 o 
  -6   5   7      748.37      824.67     18.80 o 
  -5   5   7      989.24     1039.79     20.79 o 
  -4   5   7      474.99      394.70     12.56 o 
  -3   5   7        5.28       21.27      5.99 o 
  -2   5   7       78.10       39.69      5.00 o 
  -1   5   7      174.44      137.39      7.16 o 
   0   5   7     7298.68     7380.28    122.56 o 
   1   5   7     1705.57     1841.65     39.19 o 
   2   5   7     1848.73     1783.48     39.52 o 
   3   5   7        4.51       13.75      9.68 o 
   4   5   7      489.36      547.09     22.63 o 
   5   5   7      520.59      555.71     23.75 o 
   6   5   7      535.46      549.16     48.68 o 
   7   5   7      369.04      368.01     21.84 o 
   8   5   7      552.19      499.17     26.59 o 
   9   5   7       14.27       12.27     11.77 o 
  10   5   7       43.65       13.07     11.94 o 
 -11   6   7       41.01       33.21     13.32 o 
 -10   6   7       12.15        6.30     10.66 o 
  -9   6   7      683.14      764.30     25.03 o 
  -8   6   7       57.57       43.75      9.22 o 
  -7   6   7      407.88      345.82     16.39 o 
  -6   6   7        0.24        5.91      7.14 o 
  -5   6   7       10.37       10.68      5.68 o 
  -4   6   7        6.61        5.15      4.63 o 
  -3   6   7     2489.66     2298.67     33.68 o 
  -2   6   7      236.02      276.90     16.59 o 
  -1   6   7     2500.27     2611.25     74.05 o 
   0   6   7       70.83      100.64      9.17 o 
   1   6   7       62.95       49.17      9.61 o 
   2   6   7       25.42       15.66      9.11 o 
   3   6   7      616.82      621.32     49.83 o 
   4   6   7      617.36      585.86     24.99 o 
   5   6   7       10.86       13.43     10.18 o 
   6   6   7       13.95        0.92      8.76 o 
   7   6   7        0.37       -4.80      9.76 o 
   8   6   7       14.08       25.40     16.85 o 
   9   6   7      294.22      303.93     23.89 o 
  -9   7   7        8.71        1.11     10.62 o 
  -8   7   7       48.56       59.37     15.47 o 
  -7   7   7      102.20      103.81     11.75 o 
  -6   7   7      137.73      153.19     12.54 o 
  -5   7   7      337.98      357.08     16.33 o 
  -4   7   7      499.37      485.98     23.46 o 
  -3   7   7      233.69      205.84     13.26 o 
  -2   7   7      197.27      225.22     13.59 o 
  -1   7   7      187.03      176.48     15.19 o 
   0   7   7      572.55      523.77     18.09 o 
   1   7   7      261.78      258.22     13.91 o 
   2   7   7     1497.18     1562.15     47.53 o 
   3   7   7       81.33       68.26     16.26 o 
   4   7   7        4.53        3.47      9.58 o 
   5   7   7        1.03      -10.38     14.70 o 
   6   7   7       91.04       95.07     15.82 o 
   7   7   7       68.96       62.09     15.02 o 
   8   7   7       74.85       84.28     16.52 o 
  -7   8   7        8.72       19.80     19.19 o 
  -6   8   7        7.64       14.73     11.11 o 
  -5   8   7        3.83        7.94     10.17 o 
  -4   8   7      107.48      115.12     22.29 o 
  -3   8   7      119.47      128.33     15.41 o 
  -2   8   7      852.89      775.27     30.27 o 
  -1   8   7        0.28        4.55      7.79 o 
   0   8   7      284.03      281.38     19.72 o 
   1   8   7       61.52       72.64     10.67 o 
   2   8   7      635.00      646.11     37.40 o 
   3   8   7        0.17       11.56     10.59 o 
   4   8   7      353.86      318.26     21.92 o 
   5   8   7        8.47       23.35     12.55 o 
   6   8   7      138.16      136.55     18.53 o 
  -4   9   7       52.64       62.83     14.94 o 
  -3   9   7        5.21       -3.27     10.87 o 
  -2   9   7       22.26       16.76     11.39 o 
  -1   9   7      127.36      114.94     25.56 o 
   0   9   7       26.21       25.36     12.00 o 
   1   9   7      208.35      277.26     16.74 o 
   2   9   7        4.90       -0.57      9.70 o 
 -14   0   8      175.59      226.07     30.64 o 
 -12   0   8     1580.24     1535.37     61.43 o 
 -10   0   8      593.34      542.90     33.36 o 
  -8   0   8       18.14       19.25      6.63 o 
  -6   0   8    17171.95    17279.11    358.26 o 
  -4   0   8    11072.01    13142.37    253.24 o 
  -2   0   8     1617.07     2290.47     38.36 o 
   0   0   8     6874.74     7057.10     78.66 o 
   2   0   8     6291.66     6446.06     73.00 o 
   4   0   8       85.58       38.07      6.58 o 
   6   0   8     3357.79     3344.02     58.80 o 
   8   0   8     3673.31     3055.81     58.62 o 
  10   0   8      141.13      165.55     23.19 o 
  12   0   8      181.83      150.72     26.19 o 
 -14   1   8        2.96       21.09     14.10 o 
 -13   1   8      103.57      118.43     17.11 o 
 -12   1   8       13.54       14.10     12.17 o 
 -11   1   8      173.37      194.91     31.52 o 
 -10   1   8      553.27      566.94     44.78 o 
  -9   1   8      957.71      973.45     23.47 o 
  -8   1   8     1438.56     1445.16     27.79 o 
  -7   1   8     3428.70     3316.04     46.74 o 
  -6   1   8      451.74      351.56     10.56 o 
  -5   1   8     2473.08     2200.79     35.91 o 
  -4   1   8     1834.96     1939.01     29.98 o 
  -3   1   8     2928.00     3242.35     42.62 o 
  -2   1   8       56.20       38.53      3.46 o 
  -1   1   8     3310.29     3470.24     42.76 o 
   0   1   8       84.68      130.27      4.70 o 
   1   1   8      507.67      563.98     10.79 o 
   2   1   8       26.94       54.60      3.72 o 
   3   1   8     6076.38     5968.11     61.38 o 
   4   1   8     4962.40     4597.14     50.39 o 
   5   1   8      998.49     1140.86     19.32 o 
   6   1   8      292.66      404.34     12.16 o 
   7   1   8      414.06      497.55     14.23 o 
   8   1   8       11.73       14.63      8.09 o 
   9   1   8      119.65      156.15     12.00 o 
  10   1   8       10.76        5.82      7.89 o 
  11   1   8        2.26        0.07      8.67 o 
  12   1   8      144.97      158.52     18.23 o 
 -13   2   8      130.21      154.06     18.86 o 
 -12   2   8      331.63      331.63     24.27 o 
 -11   2   8     1499.42     1527.91     33.49 o 
 -10   2   8       70.56       73.67      9.99 o 
  -9   2   8        2.04        9.83      6.92 o 
  -8   2   8      166.58      152.27     15.46 o 
  -7   2   8      642.86      717.37     16.23 o 
  -6   2   8     2767.42     2837.20     36.14 o 
  -5   2   8    13432.06    13155.83    126.77 o 
  -4   2   8      511.18      560.74     14.61 o 
  -3   2   8       18.76       12.92      4.09 o 
  -2   2   8     1371.19     1720.01     41.18 o 
  -1   2   8     5532.54     6103.52     60.95 o 
   0   2   8     2985.46     3379.38     44.08 o 
   1   2   8    13580.21    13575.13    113.61 o 
   2   2   8     1384.10      958.28     14.79 o 
   3   2   8      116.58      153.35      6.31 o 
   4   2   8       78.97       39.80      4.36 o 
   5   2   8      794.72      898.82     21.24 o 
   6   2   8      742.81      794.86     21.04 o 
   7   2   8     1645.91     1556.42     31.74 o 
   8   2   8       42.39       43.79      9.12 o 
   9   2   8      156.94      181.96     13.20 o 
  10   2   8      136.72      132.95     12.72 o 
  11   2   8       12.20        1.35      9.35 o 
 -13   3   8       10.10       18.04     19.15 o 
 -12   3   8       22.46       16.31      9.49 o 
 -11   3   8       39.82       24.84      8.79 o 
 -10   3   8     1035.49     1022.85     26.17 o 
  -9   3   8      120.69      124.10      9.50 o 
  -8   3   8     1002.66     1067.32     21.65 o 
  -7   3   8      381.36      381.66     16.83 o 
  -6   3   8      583.00      582.39     14.47 o 
  -5   3   8     1492.42     1637.57     29.08 o 
  -4   3   8     7341.14     6979.18     84.29 o 
  -3   3   8        2.21        4.52      3.52 o 
  -2   3   8     5808.73     6204.50     70.32 o 
  -1   3   8      722.61      550.52     11.33 o 
   0   3   8     3708.13     3662.71     40.27 o 
   1   3   8      710.18      949.90     22.70 o 
   2   3   8     3194.35     2939.51     52.09 o 
   3   3   8      437.64      356.65     13.08 o 
   4   3   8      452.98      551.72     16.73 o 
   5   3   8      261.58      257.81     27.98 o 
   6   3   8     3018.24     2880.94     46.29 o 
   7   3   8     2907.98     2799.00     56.53 o 
   8   3   8      147.84      113.26     11.00 o 
   9   3   8       49.16       48.56      9.69 o 
  10   3   8      197.78      228.32     15.38 o 
  11   3   8        0.75        3.74     12.31 o 
 -12   4   8      329.96      353.09     24.34 o 
 -11   4   8      465.12      439.94     24.08 o 
 -10   4   8       70.90       86.66      9.53 o 
  -9   4   8       48.76       66.22      8.32 o 
  -8   4   8      262.79      301.50     16.70 o 
  -7   4   8     1550.67     1637.97     27.69 o 
  -6   4   8     4370.90     4179.51     61.89 o 
  -5   4   8     1807.19     1874.19     28.37 o 
  -4   4   8       17.22       20.66      5.95 o 
  -3   4   8      886.36      767.37     15.84 o 
  -2   4   8       92.19       75.48      5.51 o 
  -1   4   8     3010.57     2969.13     35.36 o 
   0   4   8     7690.92     7966.17     79.86 o 
   1   4   8     1064.85      932.45     32.57 o 
   2   4   8      380.99      315.39     15.65 o 
   3   4   8        2.68       -3.48      5.82 o 
   4   4   8     1827.41     1972.61     44.16 o 
   5   4   8      469.59      434.08     16.96 o 
   6   4   8     1467.53     1476.88     31.36 o 
   7   4   8      347.56      322.56     20.38 o 
   8   4   8       94.10      109.24     11.62 o 
   9   4   8       71.89       57.58     13.26 o 
  10   4   8      104.89       77.06     16.01 o 
 -12   5   8        7.35       11.04     11.94 o 
 -11   5   8      141.81      150.65     17.25 o 
 -10   5   8       65.89       53.13     10.21 o 
  -9   5   8      493.37      541.19     37.55 o 
  -8   5   8       40.65       70.75      8.30 o 
  -7   5   8      755.92      748.29     19.20 o 
  -6   5   8      230.34      258.28     13.93 o 
  -5   5   8      214.85      211.82     10.22 o 
  -4   5   8      230.42      205.48     11.49 o 
  -3   5   8     1625.88     1734.75     34.11 o 
  -2   5   8     3524.86     3486.13     41.56 o 
  -1   5   8     1823.81     1843.61     31.49 o 
   0   5   8       38.67       18.36      6.15 o 
   1   5   8      786.95      864.98     25.43 o 
   2   5   8       49.85       46.90      9.22 o 
   3   5   8      545.85      469.36     25.87 o 
   4   5   8      763.58      702.17     29.22 o 
   5   5   8       74.33      100.18     12.85 o 
   6   5   8        1.83        8.82     10.14 o 
   7   5   8        2.46       -0.51     17.97 o 
   8   5   8       85.11       64.79     14.45 o 
   9   5   8      165.34      195.67     19.71 o 
  10   5   8       12.38      -12.54     11.40 o 
 -11   6   8       39.19       36.93     13.35 o 
 -10   6   8      241.56      273.75     21.23 o 
  -9   6   8       17.51       16.36      9.30 o 
  -8   6   8      255.81      297.61     16.19 o 
  -7   6   8        0.00       -1.40      7.54 o 
  -6   6   8      381.25      384.72     14.34 o 
  -5   6   8      105.01      116.58      8.98 o 
  -4   6   8     1452.65     1531.95     38.30 o 
  -3   6   8        0.54       21.22      8.64 o 
  -2   6   8      316.00      402.40     20.28 o 
  -1   6   8      100.20       56.59      8.64 o 
   0   6   8     2228.97     2073.48     36.45 o 
   1   6   8      206.52      269.97     17.28 o 
   2   6   8     4947.20     4986.42     85.23 o 
   3   6   8        1.87       -1.03      8.34 o 
   4   6   8      137.04      169.01     15.77 o 
   5   6   8       99.54       99.32     14.31 o 
   6   6   8       79.13       80.52     13.47 o 
   7   6   8       92.14       73.44     14.53 o 
   8   6   8      420.19      473.03     27.60 o 
   9   6   8      110.04       92.56     18.24 o 
  -9   7   8      206.81      238.39     20.48 o 
  -8   7   8       77.77      111.31     16.58 o 
  -7   7   8       11.57        8.55      8.06 o 
  -6   7   8        7.79        8.95      8.07 o 
  -5   7   8       48.44       59.27     18.35 o 
  -4   7   8        1.63        5.48      6.96 o 
  -3   7   8     1309.24     1435.47     32.11 o 
  -2   7   8     1215.84     1170.30     58.43 o 
  -1   7   8      239.26      177.51     15.76 o 
   0   7   8       99.75      116.97     13.89 o 
   1   7   8        6.76       17.55      7.81 o 
   2   7   8      207.59      213.02     17.02 o 
   3   7   8       17.82       36.76     11.38 o 
   4   7   8       12.91       15.84     10.93 o 
   5   7   8       12.96       23.46     10.98 o 
   6   7   8       30.60       18.73     11.61 o 
   7   7   8        4.75       15.11     16.12 o 
  -7   8   8      142.12      144.89     17.58 o 
  -6   8   8       10.89        9.84     11.25 o 
  -5   8   8      431.21      409.93     38.79 o 
  -4   8   8       13.50        1.96      9.98 o 
  -3   8   8        1.70       -0.23      9.78 o 
  -2   8   8        3.86        8.68      8.76 o 
  -1   8   8      480.78      516.49     25.67 o 
   0   8   8      134.87      124.00     15.36 o 
   1   8   8      681.32      680.29     45.24 o 
   2   8   8        5.61       11.05      8.53 o 
   3   8   8        4.79        1.57      8.42 o 
   4   8   8       94.01       91.71     15.55 o 
   5   8   8       17.68       28.05     13.10 o 
  -4   9   8       98.93      117.30     17.61 o 
  -3   9   8        0.20       12.67     11.04 o 
  -2   9   8      116.61      110.04     21.35 o 
  -1   9   8        0.04       -4.10     10.66 o 
   0   9   8      177.31      223.31     27.23 o 
   1   9   8      138.46      121.27     16.53 o 
   2   9   8       13.48        7.79     15.81 o 
 -13   0   9       36.58       13.44     17.83 o 
 -11   0   9      176.70      160.81     22.50 o 
  -9   0   9     6978.81     7052.72    159.98 o 
  -7   0   9     1548.51     1964.90     37.11 o 
  -5   0   9        5.12       21.87     10.38 o 
  -3   0   9     5022.55     5044.43    107.12 o 
  -1   0   9      128.90      188.60      7.29 o 
   1   0   9      469.49      672.34     16.09 o 
   3   0   9    25900.99    28932.30    302.14 o 
   5   0   9       66.58       17.06      6.71 o 
   7   0   9      289.50      320.39     16.92 o 
   9   0   9      950.91      913.98     44.85 o 
  11   0   9       19.07       17.20     17.90 o 
 -14   1   9      140.30      131.43     19.04 o 
 -13   1   9       62.22       46.01     16.78 o 
 -12   1   9      112.35      103.33     15.68 o 
 -11   1   9       57.25       70.88     13.79 o 
 -10   1   9      422.64      427.88     28.87 o 
  -9   1   9        0.90       -5.33      6.40 o 
  -8   1   9     1526.55     1415.97     27.48 o 
  -7   1   9      867.37     1069.97     22.41 o 
  -6   1   9     6030.74     7206.17     70.12 o 
  -5   1   9     2704.60     2406.88     36.76 o 
  -4   1   9     4751.70     4555.91     58.17 o 
  -3   1   9     2309.01     1896.05     29.08 o 
  -2   1   9     1266.10     1087.05     16.00 o 
  -1   1   9     1044.18      936.94     14.65 o 
   0   1   9       18.81       16.60      2.97 o 
   1   1   9      237.30      216.22      8.81 o 
   2   1   9     4856.42     4859.18     45.68 o 
   3   1   9       89.43      132.45      7.68 o 
   4   1   9      589.37      711.23     18.29 o 
   5   1   9      297.14      256.33     10.56 o 
   6   1   9       47.00       56.03      6.22 o 
   7   1   9     2164.84     2183.11     38.85 o 
   8   1   9      691.48      665.35     21.29 o 
   9   1   9      931.64     1104.05     28.44 o 
  10   1   9       59.28       36.14     10.00 o 
  11   1   9      329.99      266.16     20.95 o 
 -13   2   9       28.14       24.24     13.56 o 
 -12   2   9      173.89      184.54     18.57 o 
 -11   2   9      122.94      160.25     16.75 o 
 -10   2   9     1435.59     1502.76     32.04 o 
  -9   2   9      695.88      679.39     29.23 o 
  -8   2   9     2369.55     2247.11     32.93 o 
  -7   2   9      161.49      195.80     10.18 o 
  -6   2   9     1709.65     1696.04     25.78 o 
  -5   2   9      103.53       71.26      7.10 o 
  -4   2   9    10344.98    10203.27    117.22 o 
  -3   2   9      560.99      418.61     12.66 o 
  -2   2   9     6862.69     7676.98    101.75 o 
  -1   2   9      112.79      138.14      5.87 o 
   0   2   9     2880.88     2692.57     36.20 o 
   1   2   9     9177.00    10870.03     93.06 o 
   2   2   9      131.89      162.16      5.81 o 
   3   2   9        2.15       59.43     10.19 o 
   4   2   9     1305.90     1286.99     25.63 o 
   5   2   9     1640.51     1830.29     33.18 o 
   6   2   9     2545.17     2489.41     41.88 o 
   7   2   9        0.43       -0.65      8.63 o 
   8   2   9       17.59       32.97      8.50 o 
   9   2   9       31.20       22.99     10.16 o 
  10   2   9      311.92      318.23     30.86 o 
  11   2   9       91.66       70.40     13.05 o 
 -13   3   9      170.64      171.61     29.67 o 
 -12   3   9       27.82       14.01      9.16 o 
 -11   3   9      758.26      747.97     39.14 o 
 -10   3   9      491.05      506.97     18.96 o 
  -9   3   9      201.25      167.95     10.37 o 
  -8   3   9      603.50      503.93     15.47 o 
  -7   3   9      725.80      784.76     17.90 o 
  -6   3   9      199.95      188.77      9.16 o 
  -5   3   9     2550.53     2573.72     39.85 o 
  -4   3   9     1342.99     1448.09     32.36 o 
  -3   3   9      926.45     1015.92     19.24 o 
  -2   3   9     5791.71     6044.33     62.06 o 
  -1   3   9     4283.63     4063.18     44.56 o 
   0   3   9     1289.37     1310.15     19.00 o 
   1   3   9     2253.55     2406.37     29.15 o 
   2   3   9     1170.46     1240.02     26.17 o 
   3   3   9      195.78      139.33      9.39 o 
   4   3   9      158.59      197.24     21.93 o 
   5   3   9      808.54      858.83     22.22 o 
   6   3   9        6.34       11.88      7.32 o 
   7   3   9       11.90       17.38      8.08 o 
   8   3   9        3.24       -2.08      7.09 o 
   9   3   9      187.14      251.11     15.38 o 
  10   3   9       18.88       15.18      9.17 o 
  11   3   9       12.65       26.63     13.70 o 
 -12   4   9       35.97       32.57     12.24 o 
 -11   4   9        0.17       -8.90     12.36 o 
 -10   4   9      673.16      647.10     19.12 o 
  -9   4   9      810.88      916.57     21.60 o 
  -8   4   9     1081.85     1168.73     23.73 o 
  -7   4   9       19.56       14.08      6.12 o 
  -6   4   9      264.28      221.69     10.57 o 
  -5   4   9      173.68      116.03      7.99 o 
  -4   4   9      495.95      451.55     15.07 o 
  -3   4   9     2934.14     3037.11     44.30 o 
  -2   4   9     3968.82     3839.58     57.12 o 
  -1   4   9     2625.70     2815.26     34.47 o 
   0   4   9     1567.88     1654.64     29.23 o 
   1   4   9       49.64       21.75      5.84 o 
   2   4   9       35.49       42.76      8.37 o 
   3   4   9      409.40      371.42     18.22 o 
   4   4   9     1725.54     1776.90     60.56 o 
   5   4   9       64.46      109.66     11.50 o 
   6   4   9      155.76      138.42     11.97 o 
   7   4   9      146.41      186.51     13.32 o 
   8   4   9        1.03       -3.52      7.11 o 
   9   4   9      114.29       91.12     11.92 o 
  10   4   9      114.05      129.14     18.06 o 
 -12   5   9      281.97      304.77     22.43 o 
 -11   5   9       20.74       19.33      9.66 o 
 -10   5   9      408.40      358.75     28.48 o 
  -9   5   9        7.48        2.73      7.02 o 
  -8   5   9      326.09      358.17     14.41 o 
  -7   5   9      540.12      555.16     16.71 o 
  -6   5   9      118.49       72.29      7.94 o 
  -5   5   9        1.69       -5.23      4.73 o 
  -4   5   9     1001.86     1128.94     31.07 o 
  -3   5   9      125.06      161.57     10.22 o 
  -2   5   9       11.99       36.98      6.64 o 
  -1   5   9     1209.35     1328.70     26.30 o 
   0   5   9     2125.34     2034.62     42.71 o 
   1   5   9      299.51      248.64     14.05 o 
   2   5   9     1127.28     1115.18     31.33 o 
   3   5   9       95.54       97.33     21.17 o 
   4   5   9       96.65       90.79     12.63 o 
   5   5   9      300.59      266.20     18.75 o 
   6   5   9       20.11       31.66     11.57 o 
   7   5   9        2.35       -7.79     10.44 o 
   8   5   9      620.32      598.37     35.45 o 
   9   5   9       97.72      107.96     20.62 o 
 -11   6   9      108.44      117.19     16.88 o 
 -10   6   9        7.39        3.63     11.16 o 
  -9   6   9      625.87      610.58     22.64 o 
  -8   6   9       23.84       18.66      8.34 o 
  -7   6   9      289.34      328.23     23.41 o 
  -6   6   9      335.46      307.53     13.05 o 
  -5   6   9      639.34      568.40     16.63 o 
  -4   6   9      392.95      389.06     14.25 o 
  -3   6   9     2743.80     3035.12     60.32 o 
  -2   6   9       17.19        7.80      8.94 o 
  -1   6   9      672.56      694.87     26.21 o 
   0   6   9       14.52       29.19      7.32 o 
   1   6   9        5.34        6.16      6.85 o 
   2   6   9       86.49      102.90     21.00 o 
   3   6   9      471.49      506.20     23.21 o 
   4   6   9        0.08        2.92      9.06 o 
   5   6   9        4.37       -3.46      8.96 o 
   6   6   9       75.95       67.63     17.59 o 
   7   6   9       66.18       70.57     14.84 o 
   8   6   9       19.16       45.29     14.38 o 
  -9   7   9       19.36        3.96      9.62 o 
  -8   7   9        0.37        7.12      8.67 o 
  -7   7   9       14.17       15.09      8.54 o 
  -6   7   9      136.85      151.65     16.82 o 
  -5   7   9       47.12       48.25     12.46 o 
  -4   7   9        2.16       -3.90      6.78 o 
  -3   7   9        1.19       10.37      7.87 o 
  -2   7   9       39.83       47.04     11.75 o 
  -1   7   9      240.27      262.88     18.33 o 
   0   7   9      750.61      891.48     31.04 o 
   1   7   9      587.80      579.97     25.17 o 
   2   7   9      632.96      603.94     25.51 o 
   3   7   9      349.27      389.68     22.50 o 
   4   7   9      104.55       99.80     14.78 o 
   5   7   9       22.75        9.43     11.60 o 
   6   7   9      115.67      114.38     18.35 o 
   7   7   9       28.80       35.89     14.85 o 
  -7   8   9       31.64       49.72     31.86 o 
  -6   8   9       19.65       14.51     12.21 o 
  -5   8   9      133.62      126.83     17.06 o 
  -4   8   9       12.40       11.07     11.28 o 
  -3   8   9        3.53        4.28     10.00 o 
  -2   8   9      797.50      900.92     47.88 o 
  -1   8   9      136.96      133.63     16.30 o 
   0   8   9      302.76      289.44     20.69 o 
   1   8   9       17.23       22.35     11.35 o 
   2   8   9       22.38       24.62      9.25 o 
   3   8   9       95.84       73.35     11.47 o 
   4   8   9      546.29      520.87     27.60 o 
   5   8   9       11.93       31.35     13.83 o 
  -3   9   9        0.37       -0.97     11.67 o 
  -2   9   9       72.98       69.86     15.09 o 
  -1   9   9      337.01      373.88     24.09 o 
   0   9   9       19.12       39.47     14.22 o 
   1   9   9        7.82       -2.09     12.78 o 
 -14   0  10      222.52      203.65     30.30 o 
 -12   0  10       14.99       11.07     15.95 o 
 -10   0  10     4662.76     4857.45    123.76 o 
  -8   0  10     4007.67     4063.69    102.45 o 
  -6   0  10     2847.96     3118.46     51.00 o 
  -4   0  10    29054.81    30551.23    397.62 o 
  -2   0  10      131.11      254.63      8.87 o 
   0   0  10     1404.81     1794.04     26.38 o 
   2   0  10     2802.74     3410.74    118.68 o 
   4   0  10      240.91      227.29     12.38 o 
   6   0  10       29.68        9.72      7.20 o 
   8   0  10     2323.59     2357.08     71.98 o 
  10   0  10      590.45      555.99     39.35 o 
 -14   1  10      112.97      128.25     18.59 o 
 -13   1  10       37.47       58.26     15.12 o 
 -12   1  10      357.06      373.15     23.55 o 
 -11   1  10      403.86      427.81     24.31 o 
 -10   1  10      546.98      562.03     35.76 o 
  -9   1  10     1418.24     1482.44     29.80 o 
  -8   1  10     2741.55     2767.82     42.86 o 
  -7   1  10       25.30       29.82      6.13 o 
  -6   1  10      101.92      170.09      8.04 o 
  -5   1  10     2086.38     2295.26     36.16 o 
  -4   1  10     7309.47     7927.41     93.81 o 
  -3   1  10     3028.73     2926.90     40.69 o 
  -2   1  10     1035.19     1350.80     19.15 o 
  -1   1  10      266.17      388.94     19.14 o 
   0   1  10      493.47      712.82     11.54 o 
   1   1  10      166.97      134.92      5.41 o 
   2   1  10     6139.12     7244.03     72.44 o 
   3   1  10      545.19      582.29     11.19 o 
   4   1  10      466.45      550.70     13.28 o 
   5   1  10     1927.10     1620.41     25.17 o 
   6   1  10      243.26      208.72     12.11 o 
   7   1  10      177.60      167.80     12.09 o 
   8   1  10        0.01       -9.43      6.29 o 
   9   1  10       55.09       67.23     10.63 o 
  10   1  10       69.48       67.31     18.00 o 
  11   1  10       21.50       25.42     12.67 o 
 -13   2  10      644.93      688.89     44.54 o 
 -12   2  10      740.15      731.68     31.51 o 
 -11   2  10      497.89      503.94     25.19 o 
 -10   2  10      378.99      387.18     22.04 o 
  -9   2  10      265.17      264.51     13.54 o 
  -8   2  10      398.49      372.33     15.02 o 
  -7   2  10     3727.39     3800.52     46.88 o 
  -6   2  10     3253.12     3119.36     39.49 o 
  -5   2  10       62.76       90.77      8.69 o 
  -4   2  10      157.86      199.18      9.74 o 
  -3   2  10       38.80       72.21      4.64 o 
  -2   2  10     5605.04     6031.44     71.23 o 
  -1   2  10      259.70      142.52      6.38 o 
   0   2  10     1440.07     1368.25     28.83 o 
   1   2  10     1988.34     2344.00     26.02 o 
   2   2  10       80.11       66.70      5.89 o 
   3   2  10     3941.59     3862.52     44.02 o 
   4   2  10      563.22      551.53     16.65 o 
   5   2  10     1371.09     1450.65     41.25 o 
   6   2  10      300.75      308.89     14.87 o 
   7   2  10      159.13      133.42     11.20 o 
   8   2  10      275.82      274.71     17.92 o 
   9   2  10      791.60      810.99     25.33 o 
  10   2  10       76.11       94.24     14.65 o 
  11   2  10        2.90        1.60      8.93 o 
 -13   3  10       39.29       23.06     14.41 o 
 -12   3  10        2.03       -9.70     10.69 o 
 -11   3  10       26.50       34.73      9.44 o 
 -10   3  10      584.17      591.20     20.49 o 
  -9   3  10        1.88       -3.14      5.92 o 
  -8   3  10      979.50     1039.14     34.14 o 
  -7   3  10        3.83        5.31      5.43 o 
  -6   3  10        0.93        7.13      5.00 o 
  -5   3  10        4.77       12.89      5.79 o 
  -4   3  10      201.64      224.89     10.73 o 
  -3   3  10      144.54      102.12      5.54 o 
  -2   3  10     3590.85     3228.62     37.61 o 
  -1   3  10     1604.83     1475.32     37.27 o 
   0   3  10     1310.25     1673.75     23.05 o 
   1   3  10     1158.43     1119.64     22.81 o 
   2   3  10      100.03       89.57      8.73 o 
   3   3  10        3.41        5.77      5.98 o 
   4   3  10     1225.21     1072.54     24.53 o 
   5   3  10      254.55      235.35     13.70 o 
   6   3  10      310.60      302.63     15.22 o 
   7   3  10       90.38       95.35     18.37 o 
   8   3  10      357.04      341.78     19.09 o 
   9   3  10       61.76       95.88     14.57 o 
  10   3  10      161.22      175.58     14.73 o 
 -12   4  10      250.57      224.23     19.45 o 
 -11   4  10      206.84      238.73     15.48 o 
 -10   4  10      291.90      250.39     13.09 o 
  -9   4  10       35.27       33.37      7.45 o 
  -8   4  10      527.37      502.90     15.92 o 
  -7   4  10      724.04      747.37     18.58 o 
  -6   4  10      967.83      945.28     20.18 o 
  -5   4  10     1952.13     1812.00     33.04 o 
  -4   4  10      171.63      158.97     12.43 o 
  -3   4  10      186.73      194.73     10.96 o 
  -2   4  10        0.61        2.94      4.02 o 
  -1   4  10     1731.42     1809.93     25.52 o 
   0   4  10     1437.89     1562.86     28.60 o 
   1   4  10      295.17      314.99     13.04 o 
   2   4  10      911.17      936.44     22.24 o 
   3   4  10       44.03       49.04     25.25 o 
   4   4  10      294.32      277.63     17.32 o 
   5   4  10       22.61       29.04      8.65 o 
   6   4  10        4.40        9.38      9.87 o 
   7   4  10      353.07      352.67     17.34 o 
   8   4  10      390.62      367.95     18.55 o 
   9   4  10      203.67      232.17     15.82 o 
  10   4  10       44.15       72.81     15.87 o 
 -12   5  10        2.41        1.82     10.15 o 
 -11   5  10      176.41      181.40     14.94 o 
 -10   5  10      285.10      323.69     17.12 o 
  -9   5  10      759.81      687.19     19.91 o 
  -8   5  10        5.91       13.08      9.67 o 
  -7   5  10      379.84      336.10     13.67 o 
  -6   5  10       39.92       43.71      7.65 o 
  -5   5  10      419.80      422.58     14.17 o 
  -4   5  10       30.19       26.62      8.71 o 
  -3   5  10     1706.41     1745.63     39.82 o 
  -2   5  10      231.66      213.58     15.06 o 
  -1   5  10     1203.15     1117.32     24.24 o 
   0   5  10     1024.67     1117.41     33.34 o 
   1   5  10       35.41       34.69      7.36 o 
   2   5  10      157.85      182.64     11.71 o 
   3   5  10      264.66      352.01     19.54 o 
   4   5  10       48.15       37.40     10.24 o 
   5   5  10       78.09       72.92     32.77 o 
   6   5  10      117.53      119.01     15.65 o 
   7   5  10       57.01       29.60     12.30 o 
   8   5  10        4.67        7.18     23.54 o 
   9   5  10       42.66       48.99     15.79 o 
 -10   6  10      347.41      306.59     40.38 o 
  -9   6  10        8.35       10.86      8.60 o 
  -8   6  10       60.44       58.80     10.16 o 
  -7   6  10       69.95       70.62      8.73 o 
  -6   6  10       43.43       45.08      7.70 o 
  -5   6  10       12.97       22.75      9.85 o 
  -4   6  10     1262.30     1239.27     35.75 o 
  -3   6  10      329.82      417.58     21.58 o 
  -2   6  10        3.46       11.79      9.48 o 
  -1   6  10       55.77      120.28     13.81 o 
   0   6  10      445.55      442.11     16.75 o 
   1   6  10        4.31       11.23      6.95 o 
   2   6  10     1604.89     1568.21     39.94 o 
   3   6  10      121.43      116.65     14.13 o 
   4   6  10      286.31      305.72     23.71 o 
   5   6  10      114.82      116.86     15.33 o 
   6   6  10      149.25      175.54     18.32 o 
   7   6  10       34.87       59.56     15.16 o 
   8   6  10      297.86      338.61     28.03 o 
  -9   7  10       94.91      130.57     14.24 o 
  -8   7  10       84.67       88.98     23.19 o 
  -7   7  10      111.67      128.12     12.90 o 
  -6   7  10       53.73       51.16     12.86 o 
  -5   7  10      486.47      430.17     18.87 o 
  -4   7  10      223.03      255.72     19.38 o 
  -3   7  10      637.96      598.16     26.43 o 
  -2   7  10      497.16      584.22     26.31 o 
  -1   7  10      417.05      467.53     24.13 o 
   0   7  10       41.87       38.46     11.83 o 
   1   7  10       89.51      118.47     11.61 o 
   2   7  10       18.48       20.64      8.50 o 
   3   7  10       75.45      103.76     11.90 o 
   4   7  10      159.51      177.87     44.50 o 
   5   7  10       85.22       84.04     15.28 o 
   6   7  10        4.45       -7.89     17.55 o 
  -7   8  10      131.04      143.63     17.63 o 
  -6   8  10       98.33       93.85     16.61 o 
  -5   8  10      471.97      486.92     55.89 o 
  -4   8  10      188.34      181.20     18.00 o 
  -3   8  10       11.53        5.87      8.66 o 
  -2   8  10      127.68      131.26     16.23 o 
  -1   8  10      238.49      213.55     31.03 o 
   0   8  10      104.97      119.42     16.03 o 
   1   8  10      111.23      127.05     26.12 o 
   2   8  10        0.41        2.27      9.59 o 
   3   8  10       26.27       12.24      8.75 o 
   4   8  10       31.73       33.11     11.11 o 
  -2   9  10       27.77       56.21     14.42 o 
  -1   9  10        0.29        3.38     11.04 o 
 -13   0  11      204.56      197.03     28.97 o 
 -11   0  11      343.75      412.03     33.29 o 
  -9   0  11     1536.41     1615.18     59.06 o 
  -7   0  11      631.70      549.78     17.71 o 
  -5   0  11     2316.10     2093.66     59.20 o 
  -3   0  11       95.80       45.75      6.94 o 
  -1   0  11     1113.76     1321.73     27.20 o 
   1   0  11     2708.69     2481.79    103.26 o 
   3   0  11      613.36      598.75     21.28 o 
   5   0  11     4158.61     4364.52     74.42 o 
   7   0  11      334.89      256.55     16.53 o 
   9   0  11        0.49       12.75     16.02 o 
  11   0  11      690.55      853.04     50.08 o 
 -14   1  11       12.26       15.75     14.78 o 
 -13   1  11      555.81      552.10     29.05 o 
 -12   1  11       74.04      104.59     16.27 o 
 -11   1  11       62.40       54.47     13.21 o 
 -10   1  11      284.63      287.63     19.89 o 
  -9   1  11       63.27       58.09     12.68 o 
  -8   1  11      109.47      103.77      9.22 o 
  -7   1  11     1127.81     1067.68     23.62 o 
  -6   1  11     4780.77     4516.42     61.67 o 
  -5   1  11      821.12     1122.95     23.44 o 
  -4   1  11     3264.26     4044.37     62.57 o 
  -3   1  11      855.11     1284.87     19.20 o 
  -2   1  11     1705.53     1762.54     23.66 o 
  -1   1  11       75.08      119.37      5.94 o 
   0   1  11        7.26       11.56      3.14 o 
   1   1  11      654.70      623.36      9.90 o 
   2   1  11      321.67      243.38      7.60 o 
   3   1  11      406.56      367.38      9.33 o 
   4   1  11     1525.99     1564.71     24.22 o 
   5   1  11      167.18      156.71      8.67 o 
   6   1  11      233.31      251.50     13.26 o 
   7   1  11      258.36      277.15     14.80 o 
   8   1  11      510.16      418.55     17.97 o 
   9   1  11      102.93      113.53     13.67 o 
  10   1  11      321.42      296.99     22.06 o 
  11   1  11        5.56       26.85     13.10 o 
 -13   2  11       40.40       47.56     14.40 o 
 -12   2  11       68.59       73.68     15.53 o 
 -11   2  11      384.57      383.65     23.23 o 
 -10   2  11      213.11      185.55     16.69 o 
  -9   2  11      146.21      137.21     21.72 o 
  -8   2  11     3891.29     3819.45     48.50 o 
  -7   2  11     1391.27     1261.95     22.90 o 
  -6   2  11      604.77      675.33     18.91 o 
  -5   2  11        1.97       13.36      5.68 o 
  -4   2  11      692.20      728.83     18.29 o 
  -3   2  11      167.01       91.61      8.25 o 
  -2   2  11     2412.58     2394.22     29.74 o 
  -1   2  11       37.46        9.94      3.68 o 
   0   2  11     1694.86     1832.60     22.20 o 
   1   2  11      284.68      267.61      8.47 o 
   2   2  11      431.33      566.32     12.30 o 
   3   2  11      240.19      245.30     11.87 o 
   4   2  11     2359.22     2291.42     38.58 o 
   5   2  11      849.98      756.64     33.03 o 
   6   2  11     1047.85      976.61     25.25 o 
   7   2  11      161.09      143.58     11.85 o 
   8   2  11      501.13      494.99     20.07 o 
   9   2  11        1.55       12.88      8.84 o 
  10   2  11      188.32      158.48     14.19 o 
  11   2  11       81.32      112.00     13.47 o 
 -13   3  11      430.40      473.54     99.77 o 
 -12   3  11       63.26       70.23     15.06 o 
 -11   3  11      227.04      204.89     21.60 o 
 -10   3  11       11.83       19.14      6.96 o 
  -9   3  11      391.84      400.86     15.06 o 
  -8   3  11     2742.93     3012.99     42.03 o 
  -7   3  11     4228.05     4251.41     52.46 o 
  -6   3  11      232.63      288.93     12.76 o 
  -5   3  11      133.28      101.51      8.97 o 
  -4   3  11       20.37       12.57      5.57 o 
  -3   3  11     1270.53     1373.37     26.30 o 
  -2   3  11      504.89      613.29     13.09 o 
  -1   3  11      776.20     1082.42     17.99 o 
   0   3  11       75.32       69.95      5.33 o 
   1   3  11      124.38      108.80      8.28 o 
   2   3  11      721.18      739.42     16.53 o 
   3   3  11     1799.13     1802.92     28.23 o 
   4   3  11      191.45      217.63     12.35 o 
   5   3  11       70.35       54.36      9.09 o 
   6   3  11       24.80        4.60      7.34 o 
   7   3  11      225.87      260.14     15.29 o 
   8   3  11       17.78       30.84     12.86 o 
   9   3  11      749.90      670.82     33.26 o 
  10   3  11        0.14       -5.23      8.69 o 
 -12   4  11        0.01       -3.86      8.45 o 
 -11   4  11      301.53      322.28     15.24 o 
 -10   4  11      162.69      183.63     11.76 o 
  -9   4  11        9.65        3.72      6.66 o 
  -8   4  11       52.82       72.73     14.91 o 
  -7   4  11      354.80      405.45     16.11 o 
  -6   4  11      672.98      582.15     16.29 o 
  -5   4  11     2030.36     2206.29     58.23 o 
  -4   4  11       41.82       13.07      8.25 o 
  -3   4  11       48.25       52.33      7.21 o 
  -2   4  11      717.00      785.89     19.51 o 
  -1   4  11     2827.52     2869.06     43.21 o 
   0   4  11     3360.46     3277.04     48.17 o 
   1   4  11      132.70      150.11     10.16 o 
   2   4  11        0.51        5.08      5.61 o 
   3   4  11       16.02        2.44      6.08 o 
   4   4  11      204.31      187.82     15.59 o 
   5   4  11     1598.88     1563.04     33.45 o 
   6   4  11     1328.41     1602.85     34.69 o 
   7   4  11        3.23        0.49      8.34 o 
   8   4  11       30.76       35.11      9.79 o 
   9   4  11        9.80      -10.02      8.39 o 
 -11   5  11       54.14       64.22     12.92 o 
 -10   5  11      209.97      229.01     14.99 o 
  -9   5  11       55.10       26.15      8.00 o 
  -8   5  11       49.59       43.93      8.00 o 
  -7   5  11       34.83       38.73      8.07 o 
  -6   5  11        8.57        1.05      5.81 o 
  -5   5  11     1464.71     1375.33     36.57 o 
  -4   5  11      139.41       87.37     17.13 o 
  -3   5  11       13.33       10.49      9.12 o 
  -2   5  11      774.70      823.01     27.46 o 
  -1   5  11      191.87      197.30     11.18 o 
   0   5  11      975.60      955.07     23.24 o 
   1   5  11     1200.59     1198.59     26.92 o 
   2   5  11      371.36      416.62     33.78 o 
   3   5  11      265.60      309.05     15.10 o 
   4   5  11      820.92      895.89     30.93 o 
   5   5  11      264.13      355.68     21.56 o 
   6   5  11      173.78      231.77     24.45 o 
   7   5  11       60.41       70.77     15.02 o 
   8   5  11       84.98       90.03     16.83 o 
   9   5  11       10.97       14.65     13.61 o 
 -10   6  11       65.55       56.44     12.12 o 
  -9   6  11      375.53      384.38     21.98 o 
  -8   6  11       10.40        5.09      6.82 o 
  -7   6  11       21.28       18.50      7.49 o 
  -6   6  11      179.94      204.47     11.68 o 
  -5   6  11      112.86       75.36      9.82 o 
  -4   6  11       37.48       52.27     11.79 o 
  -3   6  11     2209.52     2114.60     50.77 o 
  -2   6  11       87.39       91.98     12.90 o 
  -1   6  11      597.91      543.09     24.01 o 
   0   6  11      156.42      130.67     11.02 o 
   1   6  11        0.46        5.33      6.88 o 
   2   6  11       60.03       54.01      9.43 o 
   3   6  11       15.02       16.32      8.10 o 
   4   6  11        0.18      -13.22      8.81 o 
   5   6  11      532.96      514.46     34.51 o 
   6   6  11        0.01       11.31     12.29 o 
   7   6  11      371.17      343.42     26.71 o 
   8   6  11        1.29       13.70     13.10 o 
  -9   7  11       16.32       28.80     10.14 o 
  -8   7  11       11.62        6.88      8.68 o 
  -7   7  11       86.18       47.73     13.18 o 
  -6   7  11       17.65       16.05     10.32 o 
  -5   7  11       29.60       22.10      9.29 o 
  -4   7  11      156.21      153.41     13.21 o 
  -3   7  11       58.29       67.19     13.19 o 
  -2   7  11       20.52        9.28      9.96 o 
  -1   7  11       11.54        7.97     10.48 o 
   0   7  11        8.22       -8.83     12.40 o 
   1   7  11      557.55      547.85     24.23 o 
   2   7  11      630.35      687.43     48.02 o 
   3   7  11       55.34       24.54      8.96 o 
   4   7  11       18.32       28.51     10.04 o 
   5   7  11        0.05       19.54     12.13 o 
   6   7  11        1.65      -16.83     11.22 o 
  -6   8  11       36.07       32.77     13.64 o 
  -5   8  11       87.35       80.06     16.05 o 
  -4   8  11       63.72       48.72     13.64 o 
  -3   8  11       47.19       48.19     11.92 o 
  -2   8  11      347.05      358.53     23.35 o 
  -1   8  11       31.73       30.33     12.83 o 
   0   8  11      498.43      550.75     27.50 o 
   1   8  11       45.20       43.91     20.37 o 
   2   8  11       15.15        4.10     20.69 o 
   3   8  11       13.93       21.85      9.82 o 
   4   8  11      105.45       86.29     12.90 o 
 -14   0  12       60.61       97.92     25.21 o 
 -12   0  12      706.60      653.15     41.23 o 
 -10   0  12     1151.27     1157.04     51.89 o 
  -8   0  12      253.12      275.66     24.24 o 
  -6   0  12      682.75      514.41     29.60 o 
  -4   0  12     3640.65     4099.82     83.30 o 
  -2   0  12     3819.64     4068.04     51.82 o 
   0   0  12      130.69      136.43      7.41 o 
   2   0  12     5210.86     4550.23    128.39 o 
   4   0  12     3572.98     3280.42     58.34 o 
   6   0  12      671.08      754.09     25.27 o 
   8   0  12      447.25      475.13     34.41 o 
  10   0  12      619.28      553.55     39.21 o 
 -13   1  12       28.55       38.63     20.72 o 
 -12   1  12        5.37        8.08     11.46 o 
 -11   1  12     1073.53     1107.21     75.04 o 
 -10   1  12       19.80       17.63     10.91 o 
  -9   1  12     1682.46     1601.29     41.39 o 
  -8   1  12      184.61      233.22     12.03 o 
  -7   1  12     1135.88     1179.18     21.77 o 
  -6   1  12     1517.09     1811.66     33.06 o 
  -5   1  12       55.89       81.06      8.11 o 
  -4   1  12      253.94      337.20     16.75 o 
  -3   1  12      309.20      301.36      9.81 o 
  -2   1  12      153.54       68.04      5.31 o 
  -1   1  12     1682.51     1656.88     23.28 o 
   0   1  12     3106.44     3091.16     74.61 o 
   1   1  12      956.63      811.33     11.87 o 
   2   1  12      316.27      363.80      9.37 o 
   3   1  12      483.18      450.46     11.68 o 
   4   1  12      117.21       77.11      5.67 o 
   5   1  12     2146.45     2021.67     36.41 o 
   6   1  12      505.51      501.02     18.24 o 
   7   1  12      303.58      324.05     15.93 o 
   8   1  12       53.88       31.12      9.21 o 
   9   1  12       19.88       38.70     12.35 o 
  10   1  12       74.53       69.77     14.47 o 
 -13   2  12       47.11       51.35     16.17 o 
 -12   2  12      335.11      311.14     22.80 o 
 -11   2  12     1187.63     1113.77     73.96 o 
 -10   2  12      694.98      730.23     29.18 o 
  -9   2  12        7.25       -4.99      5.02 o 
  -8   2  12       11.80       18.33      6.63 o 
  -7   2  12      725.92      707.30     16.99 o 
  -6   2  12      801.97     1131.55     25.38 o 
  -5   2  12     3019.99     2880.65     44.01 o 
  -4   2  12     1588.43     1283.28     25.21 o 
  -3   2  12      151.85      220.57      8.24 o 
  -2   2  12     1277.86     1446.67     21.39 o 
  -1   2  12     2553.16     2373.37     30.20 o 
   0   2  12      173.21      158.98      6.58 o 
   1   2  12     3898.93     3860.06     39.60 o 
   2   2  12      864.65     1028.64     18.08 o 
   3   2  12     1520.79     1543.13     25.06 o 
   4   2  12        9.64        8.01      5.12 o 
   5   2  12      302.64      308.03     11.84 o 
   6   2  12        3.15        3.21      7.24 o 
   7   2  12     1211.01     1218.20     44.22 o 
   8   2  12      443.89      476.40     22.51 o 
   9   2  12      510.64      519.96     21.66 o 
  10   2  12       80.33       95.13     17.42 o 
 -13   3  12       26.86       16.18     13.02 o 
 -12   3  12       10.54        8.62     12.45 o 
 -11   3  12      129.78      149.09     12.93 o 
 -10   3  12      239.61      242.38     12.61 o 
  -9   3  12       21.67       11.63      6.84 o 
  -8   3  12      234.39      218.08     11.52 o 
  -7   3  12        2.61        6.75      6.13 o 
  -6   3  12      919.55      930.01     23.19 o 
  -5   3  12      618.54      537.11     17.42 o 
  -4   3  12       18.65        7.51      5.65 o 
  -3   3  12       32.34       12.86      4.25 o 
  -2   3  12      947.81     1200.70     22.02 o 
  -1   3  12      123.41      126.55      6.94 o 
   0   3  12     3704.92     3319.15     39.58 o 
   1   3  12       18.90       16.86      5.69 o 
   2   3  12        2.21       -4.09      4.62 o 
   3   3  12       18.71       22.53      5.80 o 
   4   3  12      350.82      306.31     13.72 o 
   5   3  12      136.42      162.70     12.38 o 
   6   3  12     2149.93     2178.46     41.41 o 
   7   3  12        6.76       -3.98      7.70 o 
   8   3  12        4.63        7.92      8.60 o 
   9   3  12       25.11       22.41     12.29 o 
  10   3  12       82.12      101.22     13.39 o 
 -12   4  12      178.33      165.06     18.96 o 
 -11   4  12      293.02      276.60     14.46 o 
 -10   4  12        1.15       -5.58      6.51 o 
  -9   4  12        3.91       -1.61      6.16 o 
  -8   4  12     2509.62     2333.56     36.79 o 
  -7   4  12        5.47        2.62      7.36 o 
  -6   4  12      479.61      475.74     25.02 o 
  -5   4  12      641.68      728.56     20.50 o 
  -4   4  12       41.43       18.97      7.64 o 
  -3   4  12     1006.20      979.24     22.51 o 
  -2   4  12      906.57      987.08     20.27 o 
  -1   4  12      474.41      581.49     17.05 o 
   0   4  12       58.76       61.66      7.82 o 
   1   4  12     1394.24     1413.89     38.67 o 
   2   4  12      485.16      502.01     17.49 o 
   3   4  12     1378.69     1311.79     42.19 o 
   4   4  12      378.04      438.91     17.67 o 
   5   4  12      306.56      374.92     17.53 o 
   6   4  12       68.47       77.98     11.21 o 
   7   4  12      322.09      406.21     19.40 o 
   8   4  12      162.75      189.31     16.40 o 
   9   4  12      286.32      311.25     27.94 o 
 -11   5  12      104.01      120.27     18.65 o 
 -10   5  12      101.38      105.16     10.88 o 
  -9   5  12      429.72      433.55     23.02 o 
  -8   5  12      302.77      318.29     14.33 o 
  -7   5  12       94.60       77.34     10.47 o 
  -6   5  12      105.39      116.15      9.64 o 
  -5   5  12      434.35      476.58     23.78 o 
  -4   5  12      212.18      218.58     12.57 o 
  -3   5  12      831.34      804.29     28.23 o 
  -2   5  12      593.89      580.72     32.21 o 
  -1   5  12     1388.12     1469.62     29.76 o 
   0   5  12      174.31      146.96     10.61 o 
   1   5  12      264.99      275.26     13.93 o 
   2   5  12      141.49      157.08     12.01 o 
   3   5  12      325.97      348.23     16.45 o 
   4   5  12      371.92      363.89     16.60 o 
   5   5  12      907.63     1010.74     34.97 o 
   6   5  12        3.71        2.07     11.39 o 
   7   5  12      434.18      486.45     27.21 o 
   8   5  12       24.39       37.46     14.11 o 
 -10   6  12      287.56      272.39     28.15 o 
  -9   6  12       73.37       95.20     12.35 o 
  -8   6  12       15.49       15.62      7.77 o 
  -7   6  12       41.44       39.31      8.31 o 
  -6   6  12      149.03      136.82     10.36 o 
  -5   6  12      193.31      202.70     20.34 o 
  -4   6  12     1267.32     1334.85     38.97 o 
  -3   6  12       46.15       95.55     13.59 o 
  -2   6  12      307.75      289.54     18.79 o 
  -1   6  12      101.65      167.76     15.85 o 
   0   6  12        3.53       15.02      8.74 o 
   1   6  12      135.57      156.42     12.07 o 
   2   6  12     1052.61     1152.09     39.42 o 
   3   6  12        2.02       -7.47      6.58 o 
   4   6  12      162.02      222.71     18.78 o 
   5   6  12       20.59       18.05     12.34 o 
   6   6  12       33.53        9.32     12.56 o 
   7   6  12       63.99       78.93     16.89 o 
  -9   7  12       84.83       83.52     12.70 o 
  -8   7  12       22.83        7.51     11.52 o 
  -7   7  12      104.20      110.73     16.30 o 
  -6   7  12        0.46       -5.59      7.37 o 
  -5   7  12        3.74       -3.05      7.92 o 
  -4   7  12       38.15       11.92     11.01 o 
  -3   7  12      674.39      695.15     29.27 o 
  -2   7  12       32.67       34.53     11.81 o 
  -1   7  12      256.88      254.39     47.50 o 
   0   7  12      264.82      282.27     20.04 o 
   1   7  12      168.13      190.00     17.88 o 
   2   7  12       12.96        9.13      8.25 o 
   3   7  12      119.64      124.60     13.01 o 
   4   7  12      116.72      148.00     15.35 o 
   5   7  12      243.59      227.17     16.36 o 
  -6   8  12       50.53       70.10     16.72 o 
  -5   8  12      217.61      243.81     24.41 o 
  -4   8  12       26.04       19.62      9.98 o 
  -3   8  12      409.25      432.25     25.98 o 
  -2   8  12        6.63       15.47     11.72 o 
  -1   8  12       30.54       38.40     12.88 o 
   0   8  12       30.32       41.79     13.10 o 
   1   8  12      151.53      138.42     16.98 o 
   2   8  12       40.07       31.19     12.93 o 
   3   8  12      119.19      122.06     14.04 o 
 -13   0  13       36.68       48.68     21.80 o 
 -11   0  13      513.69      469.28     36.91 o 
  -9   0  13     4158.57     4172.34    110.25 o 
  -7   0  13     2459.35     2604.79     75.50 o 
  -5   0  13      279.87      318.98     22.98 o 
  -3   0  13      425.41      450.55     17.36 o 
  -1   0  13     4339.13     4138.98     65.52 o 
   1   0  13     2964.27     3367.21     98.20 o 
   3   0  13     2895.43     3060.92     55.15 o 
   5   0  13     1503.68     1241.39     32.53 o 
   7   0  13     1541.65     1474.08     58.36 o 
   9   0  13      169.90      210.75     28.00 o 
 -13   1  13       62.81       59.57     15.76 o 
 -12   1  13       11.71        6.79     19.01 o 
 -11   1  13     1354.64     1311.25     40.93 o 
 -10   1  13      191.53      202.15     29.74 o 
  -9   1  13      122.60      142.06     32.66 o 
  -8   1  13      379.87      331.77     14.07 o 
  -7   1  13        1.33       -1.44      5.04 o 
  -6   1  13     1097.99     1074.49     24.86 o 
  -5   1  13     2542.82     2501.74     40.20 o 
  -4   1  13     5991.83     5680.82    103.70 o 
  -3   1  13       41.48       50.99      5.11 o 
  -2   1  13      857.40      840.43     15.96 o 
  -1   1  13        5.47        0.44      2.67 o 
   0   1  13       39.35       29.13      4.84 o 
   1   1  13     1302.69     1470.96     17.70 o 
   2   1  13     3729.98     3777.16     39.53 o 
   3   1  13     1806.10     1683.68     24.12 o 
   4   1  13       22.27        8.53      9.28 o 
   5   1  13        1.28       -5.36      6.56 o 
   6   1  13       81.26       77.05      9.99 o 
   7   1  13      145.51      135.14     12.02 o 
   8   1  13      977.86     1156.31     29.88 o 
   9   1  13      138.26      138.29     19.99 o 
  10   1  13      128.32      113.08     19.26 o 
 -13   2  13      156.08      164.53     19.91 o 
 -12   2  13      130.60      113.27     17.06 o 
 -11   2  13      105.16       85.61     15.02 o 
 -10   2  13      105.99      120.85     14.93 o 
  -9   2  13       38.34       41.75     12.64 o 
  -8   2  13      571.96      557.59     25.00 o 
  -7   2  13      178.58      213.84     10.54 o 
  -6   2  13     1958.04     2018.07     36.34 o 
  -5   2  13      937.78      889.90     26.12 o 
  -4   2  13        5.52        5.74      6.33 o 
  -3   2  13     1445.32     1277.78     22.32 o 
  -2   2  13     1255.14     1184.87     22.53 o 
  -1   2  13     1258.47     1471.90     22.36 o 
   0   2  13     2136.51     2223.69     26.66 o 
   1   2  13      531.00      570.58     11.89 o 
   2   2  13       25.45       17.43      7.18 o 
   3   2  13       31.58       23.94      5.86 o 
   4   2  13      960.16     1035.28     20.91 o 
   5   2  13      423.11      422.39     20.90 o 
   6   2  13     1523.54     1458.98     48.56 o 
   7   2  13       36.13       66.25     10.46 o 
   8   2  13        0.14       -3.80      8.18 o 
   9   2  13       34.12       37.36     10.76 o 
  10   2  13      103.47      130.89     18.17 o 
 -13   3  13      341.20      361.28     52.24 o 
 -12   3  13       28.12       35.66     14.00 o 
 -11   3  13      463.93      413.85     24.86 o 
 -10   3  13       37.10       45.52      8.27 o 
  -9   3  13      207.56      195.50     11.69 o 
  -8   3  13        0.10       14.72      6.78 o 
  -7   3  13     1910.16     1807.41     30.03 o 
  -6   3  13      214.69      292.16     14.30 o 
  -5   3  13     2954.81     2970.97     46.62 o 
  -4   3  13      135.21      187.96     11.06 o 
  -3   3  13     3708.47     3437.71     49.68 o 
  -2   3  13      350.78      320.81     10.58 o 
  -1   3  13        3.01       -5.14      4.02 o 
   0   3  13      512.08      418.75     23.81 o 
   1   3  13     3621.48     3704.58     53.25 o 
   2   3  13      645.08      632.55     20.84 o 
   3   3  13     1893.24     1928.90     44.15 o 
   4   3  13      195.11      185.53     11.77 o 
   5   3  13      213.57      152.62     16.03 o 
   6   3  13       95.15       75.92     10.80 o 
   7   3  13      616.55      647.38     27.48 o 
   8   3  13       13.59       11.74      8.45 o 
   9   3  13      358.40      426.63     20.50 o 
 -12   4  13       54.05       43.48     10.90 o 
 -11   4  13       20.83        7.78      7.85 o 
 -10   4  13      147.41      151.09     14.12 o 
  -9   4  13      520.01      577.11     18.08 o 
  -8   4  13      118.10      110.84     15.65 o 
  -7   4  13      109.38       64.27      8.18 o 
  -6   4  13      925.67      957.90     24.79 o 
  -5   4  13      481.23      536.50     18.23 o 
  -4   4  13       67.40       45.94      8.21 o 
  -3   4  13     1618.96     1578.49     30.19 o 
  -2   4  13      770.16      745.21     44.64 o 
  -1   4  13       49.70       90.92      8.72 o 
   0   4  13      258.71      331.30     14.40 o 
   1   4  13      938.43      872.05     38.97 o 
   2   4  13        3.15        1.48      8.16 o 
   3   4  13     1001.46     1007.15     30.83 o 
   4   4  13     1733.30     1762.34     30.80 o 
   5   4  13      305.69      340.16     14.14 o 
   6   4  13      580.54      541.11     21.43 o 
   7   4  13      323.08      318.51     17.68 o 
   8   4  13       72.48       62.56     11.95 o 
   9   4  13       13.77        2.95     12.18 o 
 -11   5  13       15.07       15.74      8.62 o 
 -10   5  13      502.79      495.79     18.76 o 
  -9   5  13        0.16       -1.04      6.94 o 
  -8   5  13        1.88        6.14      6.84 o 
  -7   5  13        1.09       -1.91      6.23 o 
  -6   5  13      116.82       80.79      8.65 o 
  -5   5  13      695.76      737.96     28.13 o 
  -4   5  13      701.44      871.79     46.38 o 
  -3   5  13      376.27      342.97     19.70 o 
  -2   5  13       32.56       41.92     16.44 o 
  -1   5  13       10.40       15.75      8.90 o 
   0   5  13      313.68      322.50     21.50 o 
   1   5  13       16.13        5.80      6.82 o 
   2   5  13     1730.09     1682.07     34.53 o 
   3   5  13      879.82     1002.56     32.34 o 
   4   5  13      201.32      252.00     15.87 o 
   5   5  13        3.81       -1.77      7.52 o 
   6   5  13       47.83       57.33     14.66 o 
   7   5  13       14.98      -11.23     12.29 o 
   8   5  13      247.70      263.94     23.28 o 
 -10   6  13        0.01       17.45      9.49 o 
  -9   6  13      189.95      203.19     13.62 o 
  -8   6  13       61.82       45.17      9.17 o 
  -7   6  13      438.72      389.02     16.04 o 
  -6   6  13      240.51      227.11     14.94 o 
  -5   6  13       81.11      121.30     15.60 o 
  -4   6  13       10.98        5.55     10.90 o 
  -3   6  13      316.93      373.21     21.75 o 
  -2   6  13        0.73       -6.75      8.58 o 
  -1   6  13     1244.03     1372.98     40.06 o 
   0   6  13       33.59       29.17     10.41 o 
   1   6  13      296.37      257.04     14.65 o 
   2   6  13        0.82        9.08      7.49 o 
   3   6  13      259.15      231.67     15.21 o 
   4   6  13        2.39       -0.96      6.34 o 
   5   6  13      864.94      944.06     28.68 o 
   6   6  13       10.64       18.66     15.46 o 
   7   6  13      182.56      209.06     21.68 o 
  -8   7  13       10.66       -6.49     10.29 o 
  -7   7  13       30.73       19.83      9.95 o 
  -6   7  13      303.83      286.26     17.22 o 
  -5   7  13      494.92      526.27     21.57 o 
  -4   7  13      249.22      279.08     21.00 o 
  -3   7  13       70.14       46.24     22.22 o 
  -2   7  13      120.62      105.10     15.56 o 
  -1   7  13        5.68       18.95     11.52 o 
   0   7  13      117.40      141.65     16.60 o 
   1   7  13      152.82      148.55     19.47 o 
   2   7  13      438.43      402.05     19.22 o 
   3   7  13      101.05      127.74     12.93 o 
   4   7  13       91.13       92.53     12.73 o 
   5   7  13       23.92       12.54      8.92 o 
  -6   8  13       13.51        4.92     13.51 o 
  -5   8  13       39.62        6.95     12.53 o 
  -4   8  13       39.68       34.32     11.03 o 
  -3   8  13       16.26       13.03     12.58 o 
  -2   8  13      342.83      369.41     24.42 o 
  -1   8  13       55.51       77.75     15.39 o 
   0   8  13      183.48      197.34     21.59 o 
   1   8  13        0.65        8.94     11.18 o 
   2   8  13       12.40       20.27     12.28 o 
 -12   0  14       88.72       83.16     22.08 o 
 -10   0  14     1375.84     1279.41     55.09 o 
  -8   0  14        0.92       -6.83     11.28 o 
  -6   0  14     1502.44     1474.63     52.58 o 
  -4   0  14     4147.71     3944.07     67.52 o 
  -2   0  14       11.38        2.90      4.77 o 
   0   0  14     6717.22     6383.88     77.02 o 
   2   0  14     2759.41     2940.42     77.66 o 
   4   0  14       21.03       17.97     13.72 o 
   6   0  14       30.88       12.47     13.30 o 
   8   0  14     1180.05     1047.42     52.03 o 
  10   0  14      142.42      163.81     27.02 o 
 -13   1  14      208.27      256.87     26.01 o 
 -12   1  14       55.31       67.54     15.41 o 
 -11   1  14       15.24       30.09     13.18 o 
 -10   1  14        0.38        6.72     10.96 o 
  -9   1  14     2432.55     2459.07     59.37 o 
  -8   1  14     2221.93     2233.48     60.31 o 
  -7   1  14     3371.56     3206.04     51.49 o 
  -6   1  14      251.26      166.89     11.22 o 
  -5   1  14      732.88      859.26     21.90 o 
  -4   1  14        0.78       23.38      9.31 o 
  -3   1  14     2614.52     2747.54     34.84 o 
  -2   1  14     1678.15     2028.89     28.14 o 
  -1   1  14     6056.05     5991.93     87.79 o 
   0   1  14      264.04      375.31     11.27 o 
   1   1  14     1344.95     1412.60     20.16 o 
   2   1  14       28.09       23.66      4.71 o 
   3   1  14      184.81      201.91      9.63 o 
   4   1  14     1538.83     1583.89     40.43 o 
   5   1  14      356.25      465.53     17.94 o 
   6   1  14       35.39       30.46      8.24 o 
   7   1  14       89.28       50.31      9.64 o 
   8   1  14       96.04       65.62     13.64 o 
   9   1  14      110.49       84.79     15.39 o 
  10   1  14       71.05       89.79     16.78 o 
 -13   2  14      140.52      118.37     18.12 o 
 -12   2  14      107.94       81.60     16.20 o 
 -11   2  14      301.76      321.25     53.94 o 
 -10   2  14       11.91        0.34     10.10 o 
  -9   2  14     1915.76     1898.15     47.33 o 
  -8   2  14       40.96       18.30      6.62 o 
  -7   2  14     1095.01     1191.57     27.89 o 
  -6   2  14      709.91      582.00     18.77 o 
  -5   2  14     1525.20     1389.51     28.56 o 
  -4   2  14      419.08      520.04     21.06 o 
  -3   2  14     5080.57     5112.99     56.60 o 
  -2   2  14       69.99      100.31      6.82 o 
  -1   2  14     1158.39      932.03     17.53 o 
   0   2  14      673.43      738.73     14.11 o 
   1   2  14     3024.22     3179.95     35.37 o 
   2   2  14     1246.79     1019.62     36.50 o 
   3   2  14     2419.79     2382.73     52.45 o 
   4   2  14      259.18      306.57     15.09 o 
   5   2  14       16.20       21.25      8.15 o 
   6   2  14      140.51      198.74     14.88 o 
   7   2  14       53.05       56.40     10.71 o 
   8   2  14       52.61       44.52     10.55 o 
   9   2  14      375.79      470.02     21.32 o 
 -12   3  14        6.80        7.93     12.29 o 
 -11   3  14       86.36       86.44     15.18 o 
 -10   3  14      156.32      161.01     11.52 o 
  -9   3  14       77.09       71.93      8.80 o 
  -8   3  14     2625.88     2559.11     38.82 o 
  -7   3  14      218.10      181.22     13.06 o 
  -6   3  14      634.70      609.24     19.76 o 
  -5   3  14        3.61        1.59      6.87 o 
  -4   3  14      239.38      277.96     13.13 o 
  -3   3  14      448.43      489.80     28.29 o 
  -2   3  14     4799.19     4158.43     48.46 o 
  -1   3  14        0.03        0.83      4.41 o 
   0   3  14      969.15     1207.08     25.62 o 
   1   3  14       22.53       28.53      9.72 o 
   2   3  14       44.90       45.04      6.97 o 
   3   3  14      294.79      359.55     13.36 o 
   4   3  14     1523.63     1895.21     37.58 o 
   5   3  14        4.31        8.32      8.01 o 
   6   3  14      403.83      397.53     18.59 o 
   7   3  14       43.89       50.21     10.34 o 
   8   3  14       21.28       33.68     10.63 o 
   9   3  14       41.85       53.93     11.65 o 
 -12   4  14       85.02       73.05     16.64 o 
 -11   4  14      414.99      445.38     17.90 o 
 -10   4  14      228.10      239.65     13.53 o 
  -9   4  14       87.29       87.79      9.56 o 
  -8   4  14       82.97       98.53      9.66 o 
  -7   4  14        8.92       10.54      6.16 o 
  -6   4  14      185.24      163.47     13.70 o 
  -5   4  14     1633.15     1570.38     32.06 o 
  -4   4  14      838.21      906.54     43.03 o 
  -3   4  14      825.66      863.24     22.08 o 
  -2   4  14        0.21       -3.90      8.03 o 
  -1   4  14       99.43       87.65      9.12 o 
   0   4  14      249.55      254.31     13.29 o 
   1   4  14      679.12      614.86     19.53 o 
   2   4  14      706.86      703.10     21.17 o 
   3   4  14     1859.38     2146.10     41.20 o 
   4   4  14        5.22       22.76      8.85 o 
   5   4  14        0.41        4.79      6.32 o 
   6   4  14       12.74       42.45     10.20 o 
   7   4  14      282.33      250.14     16.95 o 
   8   4  14       42.47       31.47     13.39 o 
 -11   5  14        7.83       15.84      8.59 o 
 -10   5  14      139.71      149.80     12.36 o 
  -9   5  14      635.26      662.11     20.67 o 
  -8   5  14      138.67      151.89     11.47 o 
  -7   5  14     1475.81     1526.49     29.76 o 
  -6   5  14      474.54      446.10     18.72 o 
  -5   5  14       59.81       62.44     14.29 o 
  -4   5  14      183.01      216.22     17.16 o 
  -3   5  14      218.25      220.69     16.92 o 
  -2   5  14      148.25      164.56     20.27 o 
  -1   5  14     1501.29     1605.57     42.08 o 
   0   5  14      360.96      347.83     15.71 o 
   1   5  14        9.60       14.50      7.22 o 
   2   5  14        0.26       -0.99     10.20 o 
   3   5  14      909.51      839.39     26.20 o 
   4   5  14       70.90       68.25     11.60 o 
   5   5  14      909.86      933.69     35.10 o 
   6   5  14      105.13      103.91     12.47 o 
   7   5  14      238.68      257.96     22.80 o 
 -10   6  14      339.99      320.36     19.27 o 
  -9   6  14       33.62       37.57      9.36 o 
  -8   6  14        8.51       -1.45      7.57 o 
  -7   6  14       22.53       25.56      9.38 o 
  -6   6  14      420.16      442.58     19.62 o 
  -5   6  14        9.30       11.67     10.86 o 
  -4   6  14      630.93      676.06     28.46 o 
  -3   6  14      357.71      353.71     21.66 o 
  -2   6  14      117.40      137.62     15.44 o 
  -1   6  14      145.28      193.50     17.22 o 
   0   6  14      731.25      720.85     40.81 o 
   1   6  14       55.90       72.09     10.62 o 
   2   6  14      622.69      654.39     24.22 o 
   3   6  14       45.73       50.25     10.47 o 
   4   6  14      325.61      317.45     20.59 o 
   5   6  14      160.60      149.96     14.65 o 
   6   6  14       38.12       22.69     10.13 o 
  -8   7  14      196.03      195.98     20.06 o 
  -7   7  14      251.45      217.83     16.90 o 
  -6   7  14        0.41        0.88      8.44 o 
  -5   7  14       55.64       54.77     10.96 o 
  -4   7  14       42.72       36.61     12.96 o 
  -3   7  14      153.86      167.68     18.34 o 
  -2   7  14      408.60      416.04     30.75 o 
  -1   7  14      328.46      304.13     33.88 o 
   0   7  14        6.76       -3.91     10.09 o 
   1   7  14       17.85       18.80     11.91 o 
   2   7  14       25.20       20.05     12.16 o 
   3   7  14       19.96       31.96      9.94 o 
   4   7  14      222.92      216.07     16.44 o 
  -5   8  14      302.24      295.88     18.90 o 
  -4   8  14       24.49       34.11     10.72 o 
  -3   8  14      174.40      177.72     19.52 o 
  -2   8  14       13.33       20.53     12.54 o 
  -1   8  14        0.26       -6.91     17.06 o 
   0   8  14       45.86       30.62     13.07 o 
   1   8  14      225.58      248.78     36.04 o 
 -13   0  15      803.70      788.89     49.94 o 
 -11   0  15      132.68      110.39     22.43 o 
  -9   0  15      342.25      293.56     27.23 o 
  -7   0  15     5273.44     5576.91    133.58 o 
  -5   0  15       22.82        2.44      9.89 o 
  -3   0  15     1427.49     1203.89     38.20 o 
  -1   0  15    14154.63    14384.68    159.27 o 
   1   0  15        9.95        3.72      5.17 o 
   3   0  15      182.98      186.93     19.85 o 
   5   0  15      325.46      351.72     28.35 o 
   7   0  15        2.13        0.21     13.79 o 
   9   0  15       13.29        8.36     15.81 o 
 -13   1  15       23.79       21.41     15.67 o 
 -12   1  15      810.80      820.08     34.55 o 
 -11   1  15      529.65      575.57     27.90 o 
 -10   1  15      505.48      483.49     25.61 o 
  -9   1  15      184.36      183.25     17.46 o 
  -8   1  15       83.32      115.94     14.11 o 
  -7   1  15      323.37      273.67     14.68 o 
  -6   1  15     4325.39     4264.70     70.42 o 
  -5   1  15      384.82      366.63     15.68 o 
  -4   1  15     2320.89     2225.84     37.70 o 
  -3   1  15     4090.25     4105.62     47.98 o 
  -2   1  15       55.05       42.93      6.29 o 
  -1   1  15      775.79      942.36     18.21 o 
   0   1  15     4548.41     4732.06     53.72 o 
   1   1  15      515.70      505.69     14.43 o 
   2   1  15      722.89      711.84     14.37 o 
   3   1  15       67.62       69.77      9.98 o 
   4   1  15      215.57      228.65     18.98 o 
   5   1  15       76.06       39.79      8.72 o 
   6   1  15      136.48      188.62     13.63 o 
   7   1  15        2.73       -6.23      7.58 o 
   8   1  15      127.65      139.73     32.39 o 
   9   1  15      144.89      106.16     17.11 o 
 -13   2  15       43.49       43.37     15.81 o 
 -12   2  15      135.73      149.40     18.72 o 
 -11   2  15       29.30       40.75     13.64 o 
 -10   2  15      132.50      158.51     28.03 o 
  -9   2  15      257.78      264.66     17.92 o 
  -8   2  15     2304.37     2212.58     42.18 o 
  -7   2  15      126.18      114.88     11.19 o 
  -6   2  15      400.44      371.26     28.00 o 
  -5   2  15       23.14        8.46      9.58 o 
  -4   2  15      897.72      747.64     20.25 o 
  -3   2  15     1382.37     1471.32     23.58 o 
  -2   2  15     6160.97     6386.26     68.52 o 
  -1   2  15      906.31      894.55     17.63 o 
   0   2  15      904.88      907.61     16.20 o 
   1   2  15      799.74      686.02     20.64 o 
   2   2  15      691.63      738.94     17.43 o 
   3   2  15        1.37       20.75      5.85 o 
   4   2  15      844.26      793.90     22.96 o 
   5   2  15      151.84      216.86     13.94 o 
   6   2  15      122.12      159.66     13.18 o 
   7   2  15        6.62        9.34      8.61 o 
   8   2  15       57.10       22.95     10.06 o 
   9   2  15       51.01       67.39     14.72 o 
 -12   3  15       92.45       75.26     15.56 o 
 -11   3  15      974.66      984.67     36.76 o 
 -10   3  15       26.59       34.00      8.27 o 
  -9   3  15      871.36      883.14     22.20 o 
  -8   3  15      126.66      143.81     12.47 o 
  -7   3  15       81.42      106.63     12.26 o 
  -6   3  15      113.99      173.89     12.45 o 
  -5   3  15     3305.53     3119.09     49.57 o 
  -4   3  15      301.32      269.21     34.01 o 
  -3   3  15      413.24      496.59     19.34 o 
  -2   3  15       47.60       41.57      7.65 o 
  -1   3  15       67.27       60.56      7.87 o 
   0   3  15     1548.77     1386.87     30.73 o 
   1   3  15     3404.63     3514.77     52.84 o 
   2   3  15       23.07        0.99      5.63 o 
   3   3  15      963.79      832.95     30.30 o 
   4   3  15       19.84       -2.76      8.37 o 
   5   3  15       11.91        3.84      7.77 o 
   6   3  15       18.61       21.89      8.67 o 
   7   3  15      168.47      194.49     15.60 o 
   8   3  15       24.12       26.02     10.62 o 
 -12   4  15       29.32       28.92     14.25 o 
 -11   4  15        2.08        0.78      7.82 o 
 -10   4  15      175.42      187.69     12.56 o 
  -9   4  15      151.49      144.27     11.38 o 
  -8   4  15     1114.27     1197.95     25.81 o 
  -7   4  15     1226.36     1427.00     32.55 o 
  -6   4  15      742.85      696.24     22.31 o 
  -5   4  15        5.13        0.01      7.00 o 
  -4   4  15     1084.24      985.29     25.74 o 
  -3   4  15       25.68       25.99      9.69 o 
  -2   4  15      922.42      901.11     29.97 o 
  -1   4  15     1881.60     1759.33     33.63 o 
   0   4  15      765.35      832.88     22.76 o 
   1   4  15      551.10      562.83     19.39 o 
   2   4  15       11.96       13.24     11.56 o 
   3   4  15      296.49      317.99     16.00 o 
   4   4  15      287.72      254.49     17.77 o 
   5   4  15      392.30      400.35     15.88 o 
   6   4  15      235.60      234.97     16.38 o 
   7   4  15       28.17       11.75      9.62 o 
   8   4  15        1.34        0.59     12.63 o 
 -11   5  15      111.22      111.78     12.06 o 
 -10   5  15      418.30      399.47     17.36 o 
  -9   5  15       49.18       41.75      9.03 o 
  -8   5  15        1.35        8.90      7.03 o 
  -7   5  15        0.41       -5.23      5.93 o 
  -6   5  15     1665.72     1788.81     37.37 o 
  -5   5  15      124.98      127.26     15.19 o 
  -4   5  15      947.21      911.67     31.91 o 
  -3   5  15        9.61        7.12     11.77 o 
  -2   5  15       47.93       33.23     10.71 o 
  -1   5  15        0.17       -2.60      8.06 o 
   0   5  15     1076.58     1075.30     26.97 o 
   1   5  15      193.60      211.95     13.60 o 
   2   5  15      235.67      271.87     15.32 o 
   3   5  15      309.31      281.60     15.67 o 
   4   5  15      336.76      393.10     18.43 o 
   5   5  15       26.92        9.33      7.59 o 
   6   5  15       62.07       41.49     11.37 o 
   7   5  15       66.07       69.91     22.04 o 
  -9   6  15      251.13      298.72     15.95 o 
  -8   6  15       60.42       46.59     11.09 o 
  -7   6  15      512.88      639.79     24.19 o 
  -6   6  15       30.34       35.04     13.10 o 
  -5   6  15       86.07       70.20     16.96 o 
  -4   6  15       41.59       28.23     11.48 o 
  -3   6  15      563.31      588.92     41.20 o 
  -2   6  15        1.10        5.50      9.75 o 
  -1   6  15      359.06      325.67     36.77 o 
   0   6  15       12.71        3.33     10.15 o 
   1   6  15       37.03       43.78      9.95 o 
   2   6  15       13.05        3.10      8.33 o 
   3   6  15      201.62      220.53     15.88 o 
   4   6  15       66.33       71.83     18.62 o 
   5   6  15      834.08      846.55     28.18 o 
   6   6  15        1.11       -5.65      9.09 o 
  -7   7  15       38.05       38.56     10.67 o 
  -6   7  15       97.68      124.01     13.71 o 
  -5   7  15      361.22      394.02     25.01 o 
  -4   7  15      594.27      667.40     30.53 o 
  -3   7  15       36.95       34.96     20.51 o 
  -2   7  15        0.90        2.86     10.78 o 
  -1   7  15        3.80      -14.15      9.44 o 
   0   7  15       53.91       33.54     12.77 o 
   1   7  15      190.35      160.46     17.57 o 
   2   7  15      402.72      427.04     25.23 o 
   3   7  15       98.53       95.02     12.97 o 
   4   7  15       27.83       19.84     10.49 o 
  -4   8  15       74.79       59.22     15.84 o 
  -3   8  15        8.65       24.28     13.47 o 
  -2   8  15      161.26      158.39     36.22 o 
  -1   8  15        0.27      -18.35     13.02 o 
   0   8  15      108.87      122.68     18.00 o 
 -12   0  16      554.82      599.80     43.88 o 
 -10   0  16     1211.04     1182.47     54.88 o 
  -8   0  16      178.10      213.75     24.45 o 
  -6   0  16     2632.84     2651.88     77.73 o 
  -4   0  16     3961.82     3924.13     69.17 o 
  -2   0  16      196.02      251.66     11.66 o 
   0   0  16     3226.78     3567.82     49.96 o 
   4   0  16       86.29       57.64     11.06 o 
   6   0  16       72.65       18.18     14.90 o 
   8   0  16      257.03      289.24     31.48 o 
 -13   1  16      345.20      329.06     25.75 o 
 -12   1  16       91.07       88.20     17.11 o 
 -11   1  16       13.08       25.31     13.40 o 
 -10   1  16      600.63      580.48     28.14 o 
  -9   1  16      894.70      824.42     31.12 o 
  -8   1  16      327.31      265.76     19.06 o 
  -7   1  16      445.21      530.81     19.89 o 
  -6   1  16      349.37      386.38     16.78 o 
  -5   1  16        7.47        3.48      7.16 o 
  -4   1  16      315.75      407.60     15.97 o 
  -3   1  16     1986.61     2068.93     40.52 o 
  -2   1  16     1011.47      990.73     19.25 o 
  -1   1  16     4565.42     4680.89     53.93 o 
   0   1  16     2649.65     2820.80     37.16 o 
   1   1  16      285.43      302.73     13.24 o 
   2   1  16      868.33      894.50     18.97 o 
   3   1  16        1.89        5.96      6.77 o 
   4   1  16       89.69       48.20      8.73 o 
   5   1  16       11.60       -1.69      7.23 o 
   6   1  16       79.48       88.20     11.15 o 
   7   1  16        1.85       17.30     11.03 o 
   8   1  16        4.97        7.29     13.27 o 
   9   1  16        0.84       11.78     12.19 o 
 -13   2  16       24.67       22.65     14.18 o 
 -12   2  16      111.69      125.90     25.14 o 
 -11   2  16     1408.38     1384.85     46.42 o 
 -10   2  16      260.72      266.16     20.85 o 
  -9   2  16       22.93       16.05      9.17 o 
  -8   2  16       24.87       43.21      9.99 o 
  -7   2  16       17.39       28.41      9.21 o 
  -6   2  16      361.03      420.82     17.10 o 
  -5   2  16     2073.57     2158.54     57.58 o 
  -4   2  16      346.83      328.10     15.02 o 
  -3   2  16      131.45      135.12      8.09 o 
  -2   2  16      156.75      164.84      8.73 o 
  -1   2  16       25.15       61.03      6.57 o 
   0   2  16      168.82       78.57      6.36 o 
   1   2  16     5593.69     5233.10    109.24 o 
   2   2  16      222.18      282.91     11.87 o 
   3   2  16        5.63       12.19      7.41 o 
   4   2  16       87.12       48.46      9.31 o 
   5   2  16       55.39       40.71     11.68 o 
   6   2  16        9.40        1.27     10.03 o 
   7   2  16      112.52      138.76     13.76 o 
   8   2  16       69.33       66.79     11.68 o 
 -12   3  16      254.73      224.98     21.57 o 
 -11   3  16       12.35       11.80     13.16 o 
 -10   3  16      871.79      912.32     29.04 o 
  -9   3  16       27.56       43.33      8.36 o 
  -8   3  16     1813.81     1646.72     30.25 o 
  -7   3  16        0.69       -3.47      7.65 o 
  -6   3  16     1539.04     1650.79     40.46 o 
  -5   3  16      366.39      351.06     16.11 o 
  -4   3  16     1341.60     1302.26     35.97 o 
  -3   3  16      362.75      452.08     20.37 o 
  -2   3  16     1171.34     1311.77     22.81 o 
  -1   3  16       26.43       49.32      7.76 o 
   0   3  16      974.13      848.17     22.40 o 
   1   3  16     1309.97     1380.88     29.52 o 
   2   3  16       29.93       42.66      8.91 o 
   3   3  16      236.68      190.43     11.01 o 
   4   3  16       86.14       60.62      9.93 o 
   5   3  16       10.83       13.90      8.43 o 
   6   3  16      326.06      361.10     25.23 o 
   7   3  16       15.82       19.81      9.64 o 
   8   3  16       61.01       64.36     12.57 o 
 -11   4  16      183.15      219.99     13.98 o 
 -10   4  16      267.14      297.68     15.10 o 
  -9   4  16      162.63      162.25     12.07 o 
  -8   4  16        1.26        6.95      8.30 o 
  -7   4  16      439.07      416.68     22.95 o 
  -6   4  16      586.29      662.41     27.66 o 
  -5   4  16     1080.49     1120.70     35.61 o 
  -4   4  16      950.33      857.28     23.58 o 
  -3   4  16      197.62      191.87     26.85 o 
  -2   4  16        2.07       -6.34      8.08 o 
  -1   4  16      103.00      119.98     10.48 o 
   0   4  16      777.66      702.50     21.24 o 
   1   4  16      431.67      480.80     23.37 o 
   2   4  16      380.06      380.49     17.23 o 
   3   4  16      923.23      802.38     24.04 o 
   4   4  16      146.96      116.92     10.26 o 
   5   4  16        1.26        1.43      8.28 o 
   6   4  16        0.94        4.94     11.39 o 
   7   4  16      130.69      142.38     14.95 o 
 -10   5  16        2.95       -4.51      7.97 o 
  -9   5  16      402.91      385.62     16.82 o 
  -8   5  16      502.54      481.38     17.72 o 
  -7   5  16      895.53      960.67     33.44 o 
  -6   5  16        0.97        2.95     10.86 o 
  -5   5  16       56.22       57.01     13.03 o 
  -4   5  16       30.38       35.45     11.46 o 
  -3   5  16      588.74      622.22     34.30 o 
  -2   5  16      231.06      201.90     17.25 o 
  -1   5  16       62.78       41.37     17.31 o 
   0   5  16        0.94        4.76      8.34 o 
   1   5  16       74.76       91.36     12.61 o 
   2   5  16      134.43      107.03     19.27 o 
   3   5  16      274.75      350.57     19.10 o 
   4   5  16       20.40        8.18      9.02 o 
   5   5  16      206.87      197.02     27.70 o 
   6   5  16       12.53        0.79      9.67 o 
  -9   6  16        1.10        4.62      7.66 o 
  -8   6  16       12.56       -2.53      9.03 o 
  -7   6  16       28.86       13.30      9.16 o 
  -6   6  16      679.39      695.12     31.01 o 
  -5   6  16      224.97      217.35     27.23 o 
  -4   6  16      609.29      661.35     29.73 o 
  -3   6  16        4.58        9.64     10.44 o 
  -2   6  16       76.15       74.54     18.77 o 
  -1   6  16       38.17       24.08     10.89 o 
   0   6  16       97.83       97.55     23.54 o 
   1   6  16       77.96       59.51     13.49 o 
   2   6  16      750.49      756.89     33.88 o 
   3   6  16       40.22       47.65     11.15 o 
   4   6  16      169.31      148.71     14.43 o 
   5   6  16       18.34       37.45     11.09 o 
  -7   7  16      245.70      279.58     26.21 o 
  -6   7  16       60.30       39.18     11.36 o 
  -5   7  16       40.31       42.01     16.99 o 
  -4   7  16      163.19      205.66     20.31 o 
  -3   7  16       52.02       48.90     20.37 o 
  -2   7  16       76.78       73.41     15.21 o 
  -1   7  16       33.11       12.64     12.22 o 
   0   7  16       44.42       36.59     13.05 o 
   1   7  16       66.96       46.02     13.79 o 
   2   7  16        5.72      -11.60      9.77 o 
   3   7  16       45.20       33.17     11.38 o 
 -13   0  17      198.79      254.77     33.92 o 
 -11   0  17       49.81       35.59     20.89 o 
  -9   0  17     1331.87     1522.20     61.15 o 
  -7   0  17      105.41      214.93     24.38 o 
  -5   0  17        6.06       45.90     14.77 o 
  -3   0  17     5445.11     6026.13     95.93 o 
  -1   0  17     7632.16     7255.86     88.81 o 
   1   0  17      897.90      909.97     27.59 o 
   3   0  17        3.69       10.25      8.34 o 
   5   0  17        4.14       30.51     15.32 o 
   7   0  17      182.06      184.29     26.67 o 
 -13   1  17       75.56       89.20     18.35 o 
 -12   1  17      473.35      481.03     28.58 o 
 -11   1  17      245.79      246.63     21.48 o 
 -10   1  17     1185.93     1160.63     38.70 o 
  -9   1  17        2.98       10.70     12.29 o 
  -8   1  17       38.02       75.22     13.44 o 
  -7   1  17       85.90      124.01     11.79 o 
  -6   1  17       70.09       56.07     10.44 o 
  -5   1  17       45.00       47.76      8.91 o 
  -4   1  17     1275.62     1297.59     43.67 o 
  -3   1  17      400.85      325.32     11.99 o 
  -2   1  17      112.72      135.66      8.58 o 
  -1   1  17      152.27      100.50      7.93 o 
   0   1  17       36.75       43.59      5.85 o 
   1   1  17      426.88      540.39     13.27 o 
   2   1  17      847.17      927.16     23.93 o 
   3   1  17       43.24       35.14      8.32 o 
   4   1  17       38.80       46.39     14.89 o 
   5   1  17       15.61       15.94     10.85 o 
   6   1  17       51.06       63.30     13.88 o 
   7   1  17       13.69        1.84     10.19 o 
   8   1  17      237.92      218.94     60.94 o 
 -12   2  17      117.38      106.04     28.87 o 
 -11   2  17        7.19       20.82     13.86 o 
 -10   2  17      439.78      422.14     24.72 o 
  -9   2  17       32.39       30.38      9.85 o 
  -8   2  17     1074.37     1057.97     28.95 o 
  -7   2  17      275.77      315.24     16.14 o 
  -6   2  17      307.00      331.30     16.13 o 
  -5   2  17      182.32      216.65     13.22 o 
  -4   2  17       23.84        8.49      7.29 o 
  -3   2  17     1215.23     1074.31     46.44 o 
  -2   2  17     2515.32     2310.23     33.07 o 
  -1   2  17      307.66      318.11     11.80 o 
   0   2  17     1597.38     1703.78     28.35 o 
   1   2  17     1644.51     1899.04     41.51 o 
   2   2  17       73.36       78.75      8.14 o 
   3   2  17       13.83       32.67     11.01 o 
   4   2  17       32.66       45.39      9.15 o 
   5   2  17        7.09        8.10      7.70 o 
   6   2  17      685.69      573.53     22.45 o 
   7   2  17       23.55       24.07      9.28 o 
   8   2  17      150.65      177.70     19.92 o 
 -12   3  17        0.57       13.83     13.45 o 
 -11   3  17      685.10      631.68     32.39 o 
 -10   3  17       28.29       22.66     12.50 o 
  -9   3  17      175.68      132.39     10.87 o 
  -8   3  17      198.86      244.67     12.95 o 
  -7   3  17      157.62      188.64     22.60 o 
  -6   3  17      148.71      164.84     15.86 o 
  -5   3  17      613.99      720.03     22.07 o 
  -4   3  17      252.26      242.43     17.56 o 
  -3   3  17      607.17      622.22     41.73 o 
  -2   3  17        0.97       -0.98      5.98 o 
  -1   3  17       80.96      103.65      9.98 o 
   0   3  17       61.68       28.44      7.72 o 
   1   3  17      723.89      603.76     25.23 o 
   2   3  17      449.46      345.06     13.93 o 
   3   3  17       68.92      165.60     13.41 o 
   4   3  17       42.34        5.93      7.91 o 
   5   3  17       16.84       -4.32      8.17 o 
   6   3  17       15.38       14.49      9.58 o 
   7   3  17      127.59      122.17     13.17 o 
 -11   4  17        5.27        6.51     10.88 o 
 -10   4  17       10.65       -5.38      7.19 o 
  -9   4  17      395.19      443.92     17.24 o 
  -8   4  17      544.22      517.64     17.92 o 
  -7   4  17       85.22       64.16     10.77 o 
  -6   4  17       99.41      141.01     12.40 o 
  -5   4  17      921.15      890.01     32.25 o 
  -4   4  17      703.99      665.95     27.87 o 
  -3   4  17      770.82      700.80     38.13 o 
  -2   4  17      771.04      782.49     28.93 o 
  -1   4  17       54.40       25.81      9.63 o 
   0   4  17      587.52      443.47     17.63 o 
   1   4  17      121.77       87.35     10.47 o 
   2   4  17      723.81      742.71     23.52 o 
   3   4  17     1203.86     1274.17     30.97 o 
   4   4  17       47.26       53.34     10.36 o 
   5   4  17        1.92       -4.44     15.14 o 
   6   4  17       97.02       85.38     13.16 o 
   7   4  17      215.55      249.92     18.63 o 
 -10   5  17      427.23      442.56     18.75 o 
  -9   5  17      157.47      172.83     12.96 o 
  -8   5  17       15.95       24.24      8.19 o 
  -7   5  17       22.59       16.53      9.17 o 
  -6   5  17      299.20      228.15     19.74 o 
  -5   5  17      105.37      125.38     21.90 o 
  -4   5  17      725.41      750.68     30.79 o 
  -3   5  17        5.83       16.46     10.62 o 
  -2   5  17        2.74       -3.91      9.20 o 
  -1   5  17        0.11        7.01      9.93 o 
   0   5  17        1.03        4.84      9.74 o 
   1   5  17       78.91       62.47     10.31 o 
   2   5  17      326.26      335.74     17.46 o 
   3   5  17      412.53      413.69     19.91 o 
   4   5  17      327.37      306.45     33.13 o 
   5   5  17        2.18       -9.21     11.71 o 
   6   5  17       62.02       62.98     16.47 o 
  -8   6  17       18.38       21.01     10.56 o 
  -7   6  17      815.29      835.61     27.76 o 
  -6   6  17       54.38       46.89     14.40 o 
  -5   6  17        8.41       -0.98     10.78 o 
  -4   6  17        2.16        3.05     10.59 o 
  -3   6  17       36.96       54.57     13.98 o 
  -2   6  17        0.44        3.04     10.60 o 
  -1   6  17      206.73      240.95     20.10 o 
   0   6  17       18.76       11.12     11.54 o 
   1   6  17       62.75       72.02     14.46 o 
   2   6  17        1.17        0.14      8.54 o 
   3   6  17       18.85       33.60     10.26 o 
   4   6  17       60.85       64.35     12.12 o 
  -6   7  17      250.50      252.85     18.20 o 
  -5   7  17       81.67       83.23     18.70 o 
  -4   7  17       62.59       68.93     22.22 o 
  -3   7  17       45.92       34.48     13.02 o 
  -2   7  17       31.67       26.28     13.37 o 
  -1   7  17       47.94       39.80     23.58 o 
   0   7  17        8.80       12.67     12.08 o 
   1   7  17       11.33       10.45     11.64 o 
   2   7  17       26.85       23.21     16.78 o 
 -12   0  18      725.61      765.91     50.01 o 
 -10   0  18      408.83      469.91     37.33 o 
  -8   0  18       11.12       27.51     16.23 o 
  -6   0  18        6.75        9.05     12.54 o 
  -4   0  18      984.10      947.66     30.08 o 
  -2   0  18     4503.06     4612.26     62.97 o 
   0   0  18       71.56       48.12      9.69 o 
   2   0  18      246.96      207.55     22.91 o 
   4   0  18     1637.32     1858.81     68.46 o 
   6   0  18      218.60      181.78     25.70 o 
   8   0  18      469.15      419.14     37.33 o 
 -12   1  18        0.76      -11.56     26.29 o 
 -11   1  18        0.88       21.66     13.49 o 
 -10   1  18        2.35       14.69     12.44 o 
  -9   1  18       33.44       47.34     13.05 o 
  -8   1  18       46.46       96.50     14.51 o 
  -7   1  18      109.54      103.37     11.34 o 
  -6   1  18        1.64       -4.32      7.54 o 
  -5   1  18       25.23       20.59      8.30 o 
  -4   1  18       48.93       68.10      9.72 o 
  -3   1  18     1275.56     1218.30     31.75 o 
  -2   1  18       33.49       29.50      6.64 o 
  -1   1  18     2632.46     2830.26     38.72 o 
   0   1  18      359.27      414.35     12.53 o 
   1   1  18      644.38      617.00     16.67 o 
   2   1  18      734.24      694.06     21.97 o 
   3   1  18       26.88       -1.44      6.88 o 
   4   1  18      129.34       72.14     10.34 o 
   5   1  18      145.83      185.56     15.13 o 
   6   1  18       97.56      133.37     17.26 o 
   7   1  18      101.49       92.18     16.50 o 
   8   1  18      115.93      106.86     31.79 o 
 -12   2  18       21.88       18.58     14.38 o 
 -11   2  18      150.53      136.38     17.75 o 
 -10   2  18       72.65      100.81     16.26 o 
  -9   2  18      245.06      278.73     21.29 o 
  -8   2  18       35.08       23.09     13.57 o 
  -7   2  18      317.25      391.56     18.16 o 
  -6   2  18      420.52      341.40     23.19 o 
  -5   2  18      145.47      110.04     11.19 o 
  -4   2  18      441.88      377.31     16.48 o 
  -3   2  18     6214.56     6107.63    100.66 o 
  -2   2  18       98.62      127.73      8.84 o 
  -1   2  18      375.86      348.10     12.89 o 
   0   2  18      899.45      736.41     18.43 o 
   1   2  18      727.29      779.78     28.28 o 
   2   2  18      144.70      112.38     11.04 o 
   3   2  18      361.02      381.03     17.37 o 
   4   2  18       68.66       75.15     10.82 o 
   5   2  18        6.22       22.16      9.30 o 
   6   2  18        0.32       14.72      9.28 o 
   7   2  18       20.84       10.51     12.22 o 
 -11   3  18      116.33      125.46     19.85 o 
 -10   3  18       23.85       32.90     11.40 o 
  -9   3  18       54.54       41.65      8.59 o 
  -8   3  18      701.18      740.84     24.92 o 
  -7   3  18       59.51       62.60     10.45 o 
  -6   3  18        5.61        2.19      7.57 o 
  -5   3  18      422.56      423.20     18.45 o 
  -4   3  18      650.67      605.74     40.36 o 
  -3   3  18       24.66        8.35      9.42 o 
  -2   3  18      810.83      742.58     31.65 o 
  -1   3  18       19.52       43.52      8.79 o 
   0   3  18      277.87      297.76     16.81 o 
   1   3  18      147.24      108.56     10.96 o 
   2   3  18     1172.51     1370.75     27.41 o 
   3   3  18      199.42      208.74     14.58 o 
   4   3  18       26.69       39.61     11.47 o 
   5   3  18        7.37       -1.12      8.66 o 
   6   3  18      436.72      381.83     28.93 o 
   7   3  18        4.73       -3.69     10.67 o 
 -11   4  18      161.24      193.54     17.23 o 
 -10   4  18       97.93       92.41     11.12 o 
  -9   4  18      154.82      151.71     12.05 o 
  -8   4  18        0.38       -9.65      6.43 o 
  -7   4  18        2.90        7.50      9.02 o 
  -6   4  18        1.36        0.56      8.02 o 
  -5   4  18     1339.37     1339.23     40.15 o 
  -4   4  18      151.00      176.11     16.59 o 
  -3   4  18       17.47       26.19     10.82 o 
  -2   4  18      388.59      337.19     21.49 o 
  -1   4  18       80.52       80.80     13.20 o 
   0   4  18       41.91       39.51      8.58 o 
   1   4  18       78.36       58.00     10.00 o 
   2   4  18      596.41      590.30     43.62 o 
   3   4  18     1580.33     1632.33     36.28 o 
   4   4  18      306.64      303.95     25.25 o 
   5   4  18       22.21       17.48      9.89 o 
   6   4  18       21.33        7.43     10.93 o 
 -10   5  18       22.75       25.52      9.14 o 
  -9   5  18      228.44      232.58     14.52 o 
  -8   5  18        1.35        9.37      7.80 o 
  -7   5  18      539.31      522.02     75.85 o 
  -6   5  18      412.63      390.29     24.78 o 
  -5   5  18        5.71      -14.10      9.40 o 
  -4   5  18      325.42      289.45     21.23 o 
  -3   5  18        4.06       -0.45     16.68 o 
  -2   5  18       32.69       25.86     11.52 o 
  -1   5  18      718.68      715.34     42.41 o 
   0   5  18      167.13      126.34     25.35 o 
   1   5  18       11.84      -10.81     15.25 o 
   2   5  18        2.46       -4.19      8.39 o 
   3   5  18       77.27       71.98     11.45 o 
   4   5  18       33.59       20.19     10.01 o 
   5   5  18      254.05      267.36     23.07 o 
  -8   6  18      123.51      144.77     15.08 o 
  -7   6  18       10.27        8.93      9.84 o 
  -6   6  18      520.55      481.44     28.30 o 
  -5   6  18        0.77       -6.07     14.59 o 
  -4   6  18      173.32      169.55     18.71 o 
  -3   6  18       55.48       24.59     12.83 o 
  -2   6  18      261.36      285.25     21.90 o 
  -1   6  18      131.44      118.77     19.54 o 
   0   6  18        0.67       -3.47      9.74 o 
   1   6  18        0.10       -5.14     11.32 o 
   2   6  18       72.28       77.08     14.88 o 
   3   6  18      134.31       90.08     15.85 o 
  -5   7  18       28.88       23.19     14.38 o 
  -4   7  18        0.03        6.78     12.09 o 
  -3   7  18       13.49       16.33     13.39 o 
  -2   7  18        8.69       27.26     18.60 o 
  -1   7  18       16.87       25.84     12.51 o 
   0   7  18       30.62       34.05     13.74 o 
   1   7  18       98.16       91.72     17.03 o 
 -11   0  19       14.21       31.55     20.13 o 
  -9   0  19       65.70       67.77     19.99 o 
  -7   0  19     1472.34     1614.35     62.06 o 
  -5   0  19       38.66       33.57     15.25 o 
  -3   0  19      222.89      269.24     34.23 o 
  -1   0  19    18228.15    18610.91    206.27 o 
   1   0  19       70.12       69.76     11.20 o 
   3   0  19        3.72       51.82     17.55 o 
   5   0  19      956.53      884.17     48.40 o 
   7   0  19      342.91      360.63     35.73 o 
 -12   1  19      424.00      456.27     28.79 o 
 -11   1  19      147.18      128.95     18.49 o 
 -10   1  19       30.88        8.84     12.25 o 
  -9   1  19        0.78       -8.33     10.57 o 
  -8   1  19      136.48      155.12     16.60 o 
  -7   1  19      296.82      262.60     15.55 o 
  -6   1  19       31.76       50.47      9.85 o 
  -5   1  19      250.53      257.90     22.87 o 
  -4   1  19       61.08       49.86     13.05 o 
  -3   1  19     1803.81     1933.66     30.89 o 
  -2   1  19     1832.64     1858.90     29.85 o 
  -1   1  19      368.31      376.10     15.51 o 
   0   1  19      215.41      234.59     12.28 o 
   1   1  19      116.55       88.78     10.50 o 
   2   1  19       34.53       35.74      9.26 o 
   3   1  19      586.67      538.18     20.48 o 
   4   1  19     1049.80     1088.04     29.05 o 
   5   1  19       30.80       35.00     12.18 o 
   6   1  19        0.21       -5.57     11.70 o 
   7   1  19        4.48       18.92     12.71 o 
 -12   2  19      164.08      187.29     21.30 o 
 -11   2  19      120.14      116.25     18.15 o 
 -10   2  19      137.42      132.86     17.60 o 
  -9   2  19       42.35       49.57     11.09 o 
  -8   2  19       28.98       44.56     10.69 o 
  -7   2  19        1.65       -3.29     12.21 o 
  -6   2  19      169.39      149.21     12.60 o 
  -5   2  19       98.88       94.41     10.73 o 
  -4   2  19      964.93     1039.03     26.69 o 
  -3   2  19     2157.41     2049.19     48.01 o 
  -2   2  19       44.02       42.46      7.24 o 
  -1   2  19       31.71       40.85      8.50 o 
   0   2  19     2550.60     2524.53     37.85 o 
   1   2  19     2439.71     2210.65     98.53 o 
   2   2  19      860.63      786.64     24.15 o 
   3   2  19        2.37        5.07      8.03 o 
   4   2  19        7.77        1.23      8.25 o 
   5   2  19      115.87      155.35     14.03 o 
   6   2  19      723.00      824.67     27.28 o 
   7   2  19      102.74      105.66     21.10 o 
 -11   3  19      213.73      218.97     21.47 o 
 -10   3  19      244.67      238.63     17.79 o 
  -9   3  19      158.64      182.70     12.50 o 
  -8   3  19        4.78        3.02      9.35 o 
  -7   3  19        0.10       -5.24      8.02 o 
  -6   3  19       44.33       38.76      9.61 o 
  -5   3  19     1628.15     1521.13     33.75 o 
  -4   3  19       46.60       33.86      7.67 o 
  -3   3  19      912.22      844.04     36.29 o 
  -2   3  19      142.47      122.74     24.27 o 
  -1   3  19      697.27      767.76     22.35 o 
   0   3  19        0.40       -3.32      8.58 o 
   1   3  19     1458.51     1644.59     35.05 o 
   2   3  19       23.87       10.95      7.15 o 
   3   3  19      357.70      370.33     19.47 o 
   4   3  19      183.26      166.61     14.33 o 
   5   3  19       99.92      139.13     15.19 o 
   6   3  19       12.73        4.37      9.46 o 
 -10   4  19       10.21       -1.12      7.98 o 
  -9   4  19       40.37       35.97      9.26 o 
  -8   4  19      131.15      134.66     14.02 o 
  -7   4  19      364.56      364.52     18.31 o 
  -6   4  19      914.77      912.99     27.01 o 
  -5   4  19      962.98      948.66     35.15 o 
  -4   4  19       22.32       37.59     12.13 o 
  -3   4  19        0.24        5.92      9.12 o 
  -2   4  19        2.44        5.38      9.29 o 
  -1   4  19      775.23      639.70     27.47 o 
   0   4  19      457.11      544.39     20.38 o 
   1   4  19       95.87      113.48     12.23 o 
   2   4  19      500.80      417.22     25.90 o 
   3   4  19      243.91      239.25     20.08 o 
   4   4  19       54.39       44.42     14.70 o 
   5   4  19      126.22      157.10     30.95 o 
  -9   5  19       85.19       89.51     11.38 o 
  -8   5  19       13.48       19.20      9.37 o 
  -7   5  19      108.81      112.26     17.65 o 
  -6   5  19       81.30       89.64     16.22 o 
  -5   5  19       41.63       28.59     13.38 o 
  -4   5  19        3.88       -1.33     12.43 o 
  -3   5  19       83.66       69.18     14.46 o 
  -2   5  19      630.94      614.53     28.79 o 
  -1   5  19       56.91       54.25     18.18 o 
   0   5  19        2.09        6.82     10.37 o 
   1   5  19       18.34        3.47     14.35 o 
   2   5  19      136.54      107.23     13.29 o 
   3   5  19      192.57      213.78     16.08 o 
   4   5  19      376.89      349.53     25.06 o 
  -7   6  19     1022.11     1079.35     40.75 o 
  -6   6  19       36.72       17.24     13.75 o 
  -5   6  19       90.53       80.32     31.72 o 
  -4   6  19        2.74       -4.24     11.99 o 
  -3   6  19        5.68       -4.36     11.07 o 
  -2   6  19       62.41       37.66     14.59 o 
  -1   6  19      388.95      440.03     36.63 o 
   0   6  19        2.99        1.73     28.28 o 
   1   6  19      282.63      276.99     30.64 o 
   2   6  19       71.69       53.52     22.22 o 
  -3   7  19       74.68       63.24     16.58 o 
  -2   7  19        4.21       -1.17     13.10 o 
  -1   7  19       13.05        5.81     12.59 o 
 -12   0  20      300.20      331.03     37.19 o 
 -10   0  20      555.88      560.52     41.44 o 
  -8   0  20       46.69       55.23     19.64 o 
  -6   0  20       67.18       75.64     18.80 o 
  -4   0  20      147.59      184.98     29.53 o 
  -2   0  20     4252.52     4200.33     74.37 o 
   0   0  20      441.07      496.46     23.25 o 
   2   0  20     1018.49     1020.26     48.75 o 
   4   0  20      785.17      684.70     42.76 o 
   6   0  20       74.89       77.93     22.22 o 
 -12   1  20      107.06      104.62     40.88 o 
 -11   1  20       90.63       79.72     17.15 o 
 -10   1  20      541.69      510.72     28.38 o 
  -9   1  20       23.25       15.88     24.17 o 
  -8   1  20      128.26      147.81     16.62 o 
  -7   1  20      202.35      234.29     15.34 o 
  -6   1  20      719.68      760.84     24.05 o 
  -5   1  20     1133.71     1236.46     32.76 o 
  -4   1  20        2.03       -9.25      7.29 o 
  -3   1  20      838.68      899.42     21.46 o 
  -2   1  20       18.08       12.79      6.99 o 
  -1   1  20     2908.49     2788.99     46.37 o 
   0   1  20       86.03       76.79      9.88 o 
   1   1  20      745.15      936.58     25.49 o 
   2   1  20       87.55      110.33     11.37 o 
   3   1  20      115.69      117.80     12.23 o 
   4   1  20       35.01       54.12     14.87 o 
   5   1  20      687.43      680.85     31.34 o 
   6   1  20      400.59      326.63     23.70 o 
 -11   2  20      399.87      380.41     26.52 o 
 -10   2  20      141.60      108.80     34.23 o 
  -9   2  20      164.72      129.75     29.25 o 
  -8   2  20       14.79       13.75      9.52 o 
  -7   2  20      327.90      333.70     32.03 o 
  -6   2  20       35.34       44.39      9.84 o 
  -5   2  20     1567.61     1533.51     33.71 o 
  -4   2  20     1283.47     1253.78     29.86 o 
  -3   2  20     2838.78     2993.17     88.17 o 
  -2   2  20       39.01       22.65      7.90 o 
  -1   2  20     1933.10     1821.33     35.95 o 
   0   2  20      102.62      159.09     16.47 o 
   1   2  20     2855.34     2796.09     48.89 o 
   2   2  20       98.93      157.23     18.49 o 
   3   2  20      592.21      646.97     29.35 o 
   4   2  20      324.28      264.94     19.42 o 
   5   2  20      149.86      134.38     15.44 o 
   6   2  20       11.73        3.32     11.27 o 
 -11   3  20      130.51      100.76     18.22 o 
 -10   3  20        1.07       -8.83     10.28 o 
  -9   3  20        0.01       -2.17     10.03 o 
  -8   3  20      245.66      201.96     15.77 o 
  -7   3  20       50.25       29.83     10.27 o 
  -6   3  20      201.89      256.56     15.76 o 
  -5   3  20      913.39      849.60     25.71 o 
  -4   3  20        3.79       33.22     12.02 o 
  -3   3  20      132.10       68.63     13.18 o 
  -2   3  20        4.11        3.83     14.00 o 
  -1   3  20      122.72      155.98     12.08 o 
   0   3  20     1477.07     1461.36     32.74 o 
   1   3  20       26.48       58.26     13.80 o 
   2   3  20       63.74       51.19     10.37 o 
   3   3  20        0.39        0.85      8.61 o 
   4   3  20       63.95       71.83     18.04 o 
   5   3  20        5.18      -12.75      8.50 o 
   6   3  20      664.67      677.34     26.24 o 
 -10   4  20      229.64      216.84     17.76 o 
  -9   4  20      415.20      364.48     16.82 o 
  -8   4  20       48.05       48.72     11.39 o 
  -7   4  20        1.63      -12.14      8.09 o 
  -6   4  20      128.79      120.57     17.14 o 
  -5   4  20      946.74     1000.99     62.16 o 
  -4   4  20      338.48      347.72     33.12 o 
  -3   4  20     1418.22     1356.16     41.19 o 
  -2   4  20       38.64       58.59     13.02 o 
  -1   4  20       52.23       58.23     12.80 o 
   0   4  20      176.21      174.80     16.93 o 
   1   4  20        3.95        1.83      8.65 o 
   2   4  20      146.07      212.10     20.81 o 
   3   4  20      867.55      847.87     84.66 o 
   4   4  20      261.75      195.76     19.75 o 
   5   4  20       58.05       59.60     14.81 o 
  -8   5  20       56.61       55.72     16.25 o 
  -7   5  20     1017.08      994.41     41.47 o 
  -6   5  20       39.56       25.98     23.99 o 
  -5   5  20      312.12      274.41     30.09 o 
  -4   5  20       71.00       54.93     14.61 o 
  -3   5  20        4.86       -0.44     11.46 o 
  -2   5  20      244.20      245.15     20.89 o 
  -1   5  20      520.82      545.54     39.70 o 
   0   5  20       42.35       80.99     14.70 o 
   1   5  20      376.89      409.31     49.62 o 
   2   5  20       45.21       37.54     10.84 o 
   3   5  20      189.99      180.74     33.66 o 
  -6   6  20       52.50       30.69     14.90 o 
  -5   6  20       43.61       29.60     14.86 o 
  -4   6  20      476.36      494.75     55.82 o 
  -3   6  20       25.66       15.08     18.77 o 
  -2   6  20      293.46      324.21     93.19 o 
  -1   6  20        2.31      -25.56     17.55 o 
   0   6  20        9.32       11.50     16.19 o 
   1   6  20       45.69       31.02     16.12 o 
 -11   0  21      208.27      178.30     29.53 o 
  -9   0  21       61.69      101.41     23.40 o 
  -7   0  21     2168.83     1980.06     72.15 o 
  -5   0  21     1577.93     1519.97     58.64 o 
  -3   0  21       16.02       -7.06     10.38 o 
  -1   0  21     2219.47     2318.64     50.82 o 
   1   0  21     1753.15     1788.86     43.99 o 
   3   0  21      186.21      180.73     25.21 o 
   5   0  21      385.99      496.86     40.67 o 
 -11   1  21       72.78       78.91     17.78 o 
 -10   1  21      556.52      564.44     29.40 o 
  -9   1  21       76.98       54.36     14.93 o 
  -8   1  21        1.06       -9.08     10.91 o 
  -7   1  21        3.55       -7.30      9.92 o 
  -6   1  21       32.09       27.39      9.49 o 
  -5   1  21       80.72       60.54     10.29 o 
  -4   1  21     1389.74     1306.71     30.86 o 
  -3   1  21     2989.67     2945.54     49.71 o 
  -2   1  21       41.39       52.64      9.41 o 
  -1   1  21      101.10      113.81     11.09 o 
   0   1  21       23.71       18.94      8.63 o 
   1   1  21       27.43       47.48      9.61 o 
   2   1  21      949.74      986.23     27.65 o 
   3   1  21      478.30      531.46     21.47 o 
   4   1  21      454.97      476.77     27.05 o 
   5   1  21        1.46        7.41     12.19 o 
   6   1  21       22.34       25.44     14.97 o 
 -11   2  21      270.11      254.51     22.79 o 
 -10   2  21        4.33       -7.60     11.75 o 
  -9   2  21       90.67       99.81     17.00 o 
  -8   2  21      891.44      834.13     27.02 o 
  -7   2  21       31.63       49.57     10.75 o 
  -6   2  21      282.27      272.26     16.49 o 
  -5   2  21      538.86      493.68     20.27 o 
  -4   2  21       95.54      126.08     12.11 o 
  -3   2  21      421.48      418.29     23.64 o 
  -2   2  21      101.61      121.14     11.74 o 
  -1   2  21      146.35      126.42     11.63 o 
   0   2  21      546.02      496.81     19.79 o 
   1   2  21      195.51      215.46     18.17 o 
   2   2  21      244.72      250.71     15.93 o 
   3   2  21        1.51        6.35      8.96 o 
   4   2  21      232.24      274.20     21.87 o 
   5   2  21      112.19      144.32     18.89 o 
 -10   3  21       27.48       12.46     11.46 o 
  -9   3  21      624.51      592.72     24.59 o 
  -8   3  21      173.81      189.03     22.90 o 
  -7   3  21        2.74       -8.46      8.64 o 
  -6   3  21      122.12      100.50     13.25 o 
  -5   3  21     1314.36     1318.08     40.95 o 
  -4   3  21       64.63       53.41     13.43 o 
  -3   3  21     1455.67     1610.00     44.44 o 
  -2   3  21      270.37      232.50     18.59 o 
  -1   3  21      123.90       88.28     13.69 o 
   0   3  21       10.07        7.11      8.00 o 
   1   3  21     1224.24     1066.29     35.88 o 
   2   3  21        1.94        0.18     10.45 o 
   3   3  21      635.98      804.12     27.12 o 
   4   3  21        0.02       -3.39      8.82 o 
   5   3  21      135.23      120.53     14.51 o 
  -9   4  21      337.26      376.51     17.45 o 
  -8   4  21      213.03      221.53     20.63 o 
  -7   4  21       57.40       46.96     14.99 o 
  -6   4  21      723.29      638.27     37.12 o 
  -5   4  21     1740.90     1704.55     49.31 o 
  -4   4  21      380.88      429.91     25.36 o 
  -3   4  21      274.37      239.59     33.36 o 
  -2   4  21      415.96      512.06     25.85 o 
  -1   4  21       85.73       96.63     16.58 o 
   0   4  21      219.60      186.57     32.14 o 
   1   4  21      649.22      627.67     24.72 o 
   2   4  21       68.09       83.79     15.91 o 
   3   4  21       66.97       39.59     13.98 o 
   4   4  21       81.05      100.99     16.95 o 
  -8   5  21        7.98        1.63     14.61 o 
  -7   5  21       88.55      105.11     18.07 o 
  -6   5  21      224.71      236.16     28.35 o 
  -5   5  21       95.68      102.29     18.00 o 
  -4   5  21      336.60      346.32     24.72 o 
  -3   5  21       50.75       65.03     14.87 o 
  -2   5  21      108.01      150.27     18.12 o 
  -1   5  21        1.76       -4.18     10.27 o 
   0   5  21        0.17       -4.45     26.85 o 
   1   5  21        0.10        9.39     11.98 o 
   2   5  21      364.70      401.67     24.82 o 
  -5   6  21      137.83      176.29     21.32 o 
  -4   6  21        0.41      -13.20     12.35 o 
  -3   6  21        0.63        8.47     13.03 o 
  -2   6  21       26.88       18.41     13.22 o 
  -1   6  21      605.91      598.62     44.78 o 
   0   6  21       20.95       29.42     13.20 o 
 -10   0  22      383.56      416.28     36.63 o 
  -8   0  22      678.33      609.97     41.86 o 
  -6   0  22     1068.09     1067.20     50.56 o 
  -4   0  22     1395.03     1226.06     52.03 o 
  -2   0  22       68.49       82.32     20.89 o 
   0   0  22       55.93      127.64     14.65 o 
   2   0  22      792.78      838.27     46.59 o 
   4   0  22      617.79      637.97     44.30 o 
 -11   1  22       47.40       57.57     17.97 o 
 -10   1  22       16.50       11.89     18.77 o 
  -9   1  22      153.65      174.66     29.60 o 
  -8   1  22      578.02      581.98     63.00 o 
  -7   1  22     1244.61     1158.11     48.82 o 
  -6   1  22       17.94       -1.15     12.75 o 
  -5   1  22      336.95      298.31     16.63 o 
  -4   1  22       10.19       -4.40      9.23 o 
  -3   1  22      195.93      159.23     10.68 o 
  -2   1  22      769.97      704.47     19.03 o 
  -1   1  22     1030.09     1174.81     29.31 o 
   0   1  22       44.38       47.77     10.08 o 
   1   1  22      122.17      119.71     12.30 o 
   2   1  22       37.36       20.87     12.40 o 
   3   1  22        6.48        6.43     11.51 o 
   4   1  22       69.44       71.89     15.81 o 
   5   1  22      251.17      251.13     23.29 o 
 -10   2  22      263.58      251.01     23.23 o 
  -9   2  22     1110.20     1169.05     40.82 o 
  -8   2  22       35.41       44.89     11.70 o 
  -7   2  22        2.21       -3.96      9.29 o 
  -6   2  22        0.71       -8.30      8.27 o 
  -5   2  22      433.35      438.56     19.87 o 
  -4   2  22       94.94       75.87     11.00 o 
  -3   2  22     1493.19     1350.25     40.01 o 
  -2   2  22      225.92      367.27     71.60 o 
  -1   2  22        2.26       -0.57      7.81 o 
   0   2  22      234.21      299.62     20.00 o 
   1   2  22       75.49       65.92     11.07 o 
   2   2  22      160.08      126.00     15.60 o 
   3   2  22      560.71      599.04     34.06 o 
   4   2  22      184.88      176.84     15.73 o 
   5   2  22       77.40      115.02     43.08 o 
 -10   3  22       20.11       24.87     12.50 o 
  -9   3  22       15.12        8.11     11.47 o 
  -8   3  22     1038.38      981.61     37.92 o 
  -7   3  22        0.72       -2.69      9.19 o 
  -6   3  22      489.21      559.69     22.46 o 
  -5   3  22       57.57       90.70     16.10 o 
  -4   3  22        0.53        1.36     11.61 o 
  -3   3  22        3.78      -11.73     11.67 o 
  -2   3  22      828.17      810.80     31.70 o 
  -1   3  22       10.21       -3.62      9.98 o 
   0   3  22      363.21      407.60     19.03 o 
   1   3  22        0.46       21.63     11.75 o 
   2   3  22       18.60       19.24     12.15 o 
   3   3  22        0.28       -0.34      9.75 o 
   4   3  22      311.35      322.51     19.33 o 
  -9   4  22      301.60      328.50     16.88 o 
  -8   4  22       24.80        6.11     14.03 o 
  -7   4  22        0.02        9.55     20.44 o 
  -6   4  22      230.64      210.18     24.45 o 
  -5   4  22      546.28      617.18     30.53 o 
  -4   4  22       75.10       97.99     23.75 o 
  -3   4  22      776.05      761.47     32.62 o 
  -2   4  22       98.96       83.39     14.92 o 
  -1   4  22       36.45       39.28     14.42 o 
   0   4  22       44.80       57.07     14.00 o 
   1   4  22       85.46       96.81     31.63 o 
   2   4  22       22.51       12.63     12.78 o 
   3   4  22      119.89      116.56     17.70 o 
  -7   5  22     1264.39     1334.13     46.60 o 
  -6   5  22      222.44      220.30     22.35 o 
  -5   5  22       35.00       24.21     25.91 o 
  -4   5  22        0.95       -0.98     12.57 o 
  -3   5  22       36.21       21.92     13.58 o 
  -2   5  22        9.93        6.99     12.35 o 
  -1   5  22      678.64      670.84     45.27 o 
   0   5  22      210.14      158.25     19.01 o 
   1   5  22      110.47      140.65     35.45 o 
  -9   0  23        5.89       -4.60     14.97 o 
  -7   0  23     2330.11     2136.35     77.59 o 
  -5   0  23       39.26       54.19     18.60 o 
  -3   0  23        4.78       34.96     16.92 o 
  -1   0  23      625.12      594.10     26.42 o 
   1   0  23       34.57       30.71     17.27 o 
   3   0  23       72.33       40.26     20.34 o 
 -10   1  23      417.36      361.68     26.07 o 
  -9   1  23       87.38       92.40     19.29 o 
  -8   1  23      180.47      174.30     19.25 o 
  -7   1  23        0.05        8.48     11.96 o 
  -6   1  23      676.07      586.13     22.92 o 
  -5   1  23      398.96      407.11     19.14 o 
  -4   1  23      370.02      392.70     18.52 o 
  -3   1  23       65.84       71.11     10.56 o 
  -2   1  23      122.78      112.54     14.27 o 
  -1   1  23        3.23       -8.51      8.79 o 
   0   1  23      430.52      478.55     20.22 o 
   1   1  23       41.02       59.38     10.94 o 
   2   1  23      625.07      683.24     37.47 o 
   3   1  23      101.36       72.91     18.94 o 
   4   1  23      536.51      507.55     28.96 o 
 -10   2  23       65.75       75.06     17.62 o 
  -9   2  23      193.48      169.30     19.77 o 
  -8   2  23      506.28      480.17     38.47 o 
  -7   2  23      135.96      156.70     14.73 o 
  -6   2  23     1156.41     1142.16     31.55 o 
  -5   2  23      303.25      275.56     18.66 o 
  -4   2  23       60.98       85.92     45.44 o 
  -3   2  23        1.57        2.81     10.92 o 
  -2   2  23      230.13      249.93     33.43 o 
  -1   2  23        5.34        1.29     18.77 o 
   0   2  23      331.79      413.11     23.50 o 
   1   2  23        7.07        2.95      9.18 o 
   2   2  23       27.05       23.97     10.49 o 
   3   2  23        2.63        1.33     15.05 o 
   4   2  23       63.51       69.45     22.39 o 
  -9   3  23      382.02      366.69     37.23 o 
  -8   3  23       34.06       55.64     12.21 o 
  -7   3  23        3.92      -13.09      8.73 o 
  -6   3  23      189.89      181.83     21.14 o 
  -5   3  23     1070.51     1191.82     40.91 o 
  -4   3  23       18.47       17.42     12.23 o 
  -3   3  23      241.19      278.80     21.76 o 
  -2   3  23       27.85       27.61     12.77 o 
  -1   3  23       11.62       -7.36     20.09 o 
   0   3  23        0.07        4.16     10.81 o 
   1   3  23      223.37      239.83     20.07 o 
   2   3  23       70.45       84.83     15.87 o 
   3   3  23      168.22      135.83     14.99 o 
  -8   4  23      184.35      171.08     20.54 o 
  -7   4  23      333.07      374.31     35.38 o 
  -6   4  23      222.27      242.01     22.69 o 
  -5   4  23       19.00       35.12     14.25 o 
  -4   4  23       17.35        7.07     13.10 o 
  -3   4  23       49.35       66.27     15.68 o 
  -2   4  23      203.80      169.86     18.98 o 
  -1   4  23      225.80      196.43     19.57 o 
   0   4  23      437.94      434.61     53.38 o 
   1   4  23       15.04        3.55     17.27 o 
   2   4  23        6.41       16.46     13.05 o 
  -6   5  23      174.03      166.60     21.20 o 
  -5   5  23       13.87       17.15     14.56 o 
  -4   5  23      374.95      391.54     26.79 o 
  -3   5  23      100.23       98.51     40.53 o 
  -2   5  23      123.46      104.88     17.59 o 
  -1   5  23        3.45        2.00     11.36 o 
   0   5  23       38.76       62.86     16.35 o 
 -10   0  24     1117.84     1021.51     57.74 o 
  -8   0  24      102.14      107.26     24.31 o 
  -6   0  24       10.41       12.88     16.85 o 
  -4   0  24      525.19      704.34     41.72 o 
  -2   0  24       11.33       16.89     10.99 o 
   0   0  24        9.20        5.92     15.39 o 
   2   0  24      791.38      935.36     52.72 o 
  -9   1  24      269.13      224.85     28.00 o 
  -8   1  24       50.20       27.06     17.41 o 
  -7   1  24      491.07      461.29     39.07 o 
  -6   1  24      494.86      489.93     25.39 o 
  -5   1  24      217.89      245.48     16.15 o 
  -4   1  24      344.16      277.86     16.74 o 
  -3   1  24      159.01      190.34     14.31 o 
  -2   1  24        1.08      -13.59      9.06 o 
  -1   1  24       39.07       17.30      9.04 o 
   0   1  24      343.78      363.66     18.41 o 
   1   1  24      251.47      254.40     16.65 o 
   2   1  24       40.85       20.52     12.94 o 
   3   1  24       34.12       32.21     14.32 o 
  -9   2  24      272.35      248.38     22.59 o 
  -8   2  24       54.10       34.54     11.89 o 
  -7   2  24       43.35       17.28     10.67 o 
  -6   2  24        6.56       -7.58     14.81 o 
  -5   2  24      680.75      634.95     29.12 o 
  -4   2  24       67.01      105.26     16.17 o 
  -3   2  24       38.28       96.21     21.28 o 
  -2   2  24       41.19       13.69     11.92 o 
  -1   2  24       98.23       45.70     13.46 o 
   0   2  24       27.55       24.63     12.33 o 
   1   2  24       28.66       16.20      9.57 o 
   2   2  24      127.33      147.73     14.60 o 
   3   2  24       95.16      131.29     15.78 o 
  -8   3  24      511.51      444.24     26.16 o 
  -7   3  24       13.01       18.06     16.68 o 
  -6   3  24      375.74      316.92     54.88 o 
  -5   3  24        5.43       -0.50     12.01 o 
  -4   3  24        7.68       -2.88     12.85 o 
  -3   3  24      161.43      132.99     18.07 o 
  -2   3  24      374.55      448.98     26.47 o 
  -1   3  24       36.56       35.26     13.03 o 
   0   3  24      455.30      404.16     34.96 o 
   1   3  24       17.51       12.44     20.82 o 
   2   3  24      168.13      141.80     18.56 o 
  -7   4  24        6.99       -0.31     14.08 o 
  -6   4  24       45.97       53.91     15.98 o 
  -5   4  24       19.78       27.13     14.82 o 
  -4   4  24      287.72      298.31     24.03 o 
  -3   4  24      230.50      236.31     22.08 o 
  -2   4  24       28.51       27.67     15.64 o 
  -1   4  24        1.22       -3.04     11.57 o 
   0   4  24       24.72       18.60     19.22 o 
   1   4  24       17.15       29.81     20.89 o 
  -9   0  25       73.40       84.27     23.05 o 
  -7   0  25      575.85      590.61     42.69 o 
  -5   0  25      421.80      331.45     32.04 o 
  -3   0  25        5.55        1.53     14.83 o 
  -1   0  25        8.29       31.90     18.74 o 
   1   0  25      563.64      600.57     43.11 o 
  -9   1  25      170.99      145.51     20.96 o 
  -8   1  25      116.79      121.21     18.05 o 
  -7   1  25       42.19       32.01     23.02 o 
  -6   1  25        2.29        8.87     21.94 o 
  -5   1  25      182.88      217.22     17.32 o 
  -4   1  25      379.13      354.00     28.14 o 
  -3   1  25       10.79       -0.98     15.67 o 
  -2   1  25       82.12       80.74     14.47 o 
  -1   1  25       12.86       11.90     15.32 o 
   0   1  25       19.89        5.04     13.75 o 
   1   1  25       31.97       58.50     16.51 o 
   2   1  25      260.37      314.38     27.06 o 
  -8   2  25      444.97      432.30     29.76 o 
  -7   2  25       31.62       38.44     11.97 o 
  -6   2  25      211.10      213.92     16.51 o 
  -5   2  25      156.97      176.64     19.84 o 
  -4   2  25       45.71       52.98     14.59 o 
  -3   2  25       29.52       13.00     18.46 o 
  -2   2  25      126.51      166.80     25.56 o 
  -1   2  25       64.46       82.88     21.87 o 
   0   2  25      308.81      327.65     39.00 o 
   1   2  25       36.75       14.66     11.65 o 
   2   2  25      426.88      503.68     23.50 o 
  -7   3  25       14.37       -0.28     18.18 o 
  -6   3  25       37.11       29.90     14.89 o 
  -5   3  25       25.37       10.62     12.80 o 
  -4   3  25      112.76       89.75     16.30 o 
  -3   3  25      706.66      689.97     32.76 o 
  -2   3  25        7.92        4.77     12.65 o 
  -1   3  25       77.44       88.03     22.77 o 
   0   3  25      153.61      113.94     24.79 o 
   1   3  25        0.94        5.85     12.78 o 
  -5   4  25       61.58       27.43     15.67 o 
  -4   4  25      155.76      188.14     21.80 o 
  -3   4  25      106.19       67.47     27.20 o 
  -2   4  25       86.43       88.63     17.37 o 
  -8   0  26     1056.78      951.31     54.12 o 
  -6   0  26       16.84       -8.43     16.09 o 
  -4   0  26      175.24      202.32     26.88 o 
  -2   0  26      513.49      554.81     38.72 o 
   0   0  26       27.16       46.38     21.24 o 
  -8   1  26      108.09       83.78     17.27 o 
  -7   1  26      449.99      389.48     25.70 o 
  -6   1  26      211.35      188.01     26.61 o 
  -5   1  26      298.68      286.44     18.28 o 
  -4   1  26       41.67       15.16     12.89 o 
  -3   1  26       68.28      102.45     22.84 o 
  -2   1  26        6.34        6.27     16.92 o 
  -1   1  26      131.59      175.62     18.73 o 
   0   1  26       67.04       77.10     12.65 o 
   1   1  26      423.36      481.14     35.31 o 
  -7   2  26       37.55       37.65     12.42 o 
  -6   2  26       63.83       49.75     15.39 o 
  -5   2  26       61.86      100.31     17.75 o 
  -4   2  26       22.47       23.07     13.93 o 
  -3   2  26      489.42      487.93     63.94 o 
  -2   2  26       78.83       79.12     23.05 o 
  -1   2  26      254.98      265.56     30.85 o 
   0   2  26        5.48        4.63     13.24 o 
  -5   3  26       57.13       31.33     15.38 o 
  -4   3  26      253.14      235.30     22.75 o 
  -3   3  26       81.99       78.15     17.52 o 
  -2   3  26       98.26       39.91     21.94 o 
  -1   3  26        0.60       17.69     19.50 o 
  -5   0  27      723.98      873.51     49.73 o 
  -3   0  27      183.27       98.27     22.77 o 
  -1   0  27      138.37       79.33     22.91 o 
  -6   1  27        0.65       -4.74     12.44 o 
  -5   1  27      275.54      232.40     20.84 o 
  -4   1  27      133.24      160.61     26.81 o 
  -3   1  27       57.63       39.14     20.48 o 
  -2   1  27      332.45      299.97     32.11 o 
  -1   1  27      207.52      271.12     21.89 o 
  -5   2  27      239.95      210.37     27.58 o 
  -4   2  27      126.29      107.28     18.17 o 
  -3   2  27       79.47      127.11     26.67 o 
  -2   2  27        2.59       -3.48     19.15 o 
                                                 
